# Supplementary material for: 3-Bromo-6-nitro-1-(prop-2-yn­yl)-1H-indazole
Source: Acta Crystallogr Sect E Struct Rep Online. 2011 Nov 12;67(Pt 12):o3260. doi: 10.1107/S1600536811046927 (PMC3238920; doi:10.1107/S1600536811046927)
Supplement: Supplementary file 1 [file e-67-o3260-sup1.cif]

##############################################################################
#                                                                            #
# This CIF contains the data in a paper accepted for publication in          #
# Acta Crystallographica Section E. It conforms to the requirements of       #
# Notes for Authors for Acta Crystallographica Section E, and has been       #
# peer reviewed under the auspices of the IUCr Commission on Journals.       #
#                                                                            #
# Full details of the Crystallographic Information File format               #
# are given in the paper "The Crystallographic Information File (CIF):       #
# a New Standard Archive File for Crystallography" by S. R. Hall, F. H.      #
# Allen and I. D. Brown [Acta Cryst. (1991), A47, 655-685].                  #
#                                                                            #
# The current version of the core CIF dictionary is obtainable from          #
# ftp://ftp.iucr.org/pub/cif_core.dic.                                       #
#                                                                            #
# Software is freely available for graphical display of the structure(s)     #
# in this CIF. For information consult the CIF software page                 #
# http://www.iucr.org/resources/cif/software.                                #
#                                                                            #
# This file may be used for bona fide research purposes within the           #
# scientific community so long as proper attribution is given to the journal # 
# article from which it was obtained.                                        #
#                                                                            #
##############################################################################
data_global
_audit_creation_method     SHELXL-97
_journal_date_recd_electronic     2011-11-05
_journal_date_accepted     2011-11-07
_journal_name_full     'Acta Crystallographica, Section E'
_journal_year     2011
_journal_volume     67
_journal_issue     12
_journal_page_first     o3260
_journal_page_last     o3260
_journal_paper_category     QO
_journal_coeditor_code     XU5386
_publ_contact_author
;
     Dr. Seik Weng Ng
     Department of Chemistry
     University of Malaya
     50603 Kuala Lumpur
     Malaysia
;
_publ_contact_author_email     seikweng@um.edu.my
_publ_contact_author_fax     '03 7967 4193'
_publ_contact_author_phone     '03 7967 6778'
_publ_section_title
;
3-Bromo-6-nitro-1-(prop-2-ynyl)-1<i>H</i>-indazole
;
loop_
    _publ_author_name
    _publ_author_address
    'El Brahmi, Nabil'
;
Laboratoire de Chimie Organique H\'et\'erocyclique
P\^ole de Comp\'etences Pharmacochimie
Universit\'e Mohammed V-Agdal
BP 1014 Avenue Ibn Batout
Rabat
Morocco
;
    'Benchidmi, Mohamed'
;
Laboratoire de Chimie Organique H\'et\'erocyclique
P\^ole de Comp\'etences Pharmacochimie
Universit\'e Mohammed V-Agdal
BP 1014 Avenue Ibn Batout
Rabat
Morocco
;
    'Essassi, El Mokhtar'
;
Laboratoire de Chimie Organique H\'et\'erocyclique
P\^ole de Comp\'etences Pharmacochimie
Universit\'e Mohammed V-Agdal
BP 1014 Avenue Ibn Batout
Rabat
Morocco
;
    'Ladeira, Sonia'
;
Laboratoire de Chimie de Coordination
route de Narbonne
31077 Toulouse
France
;
    'Ng, Seik Weng'
;
     Department of Chemistry
     University of Malaya
     50603 Kuala Lumpur
     Malaysia
     and
     Chemistry Department
     King Abdulaziz University
     PO Box 80203 Jeddah
     Saudi Arabia
;
data_I
_audit_creation_method     SHELXL-97
_chemical_name_systematic
;
3-Bromo-6-nitro-1-(prop-2-ynyl)-1<i>H</i>-indazole
;
_chemical_name_common     ?
_chemical_formula_moiety     'C10 H6 Br N3 O2'
_chemical_formula_sum     'C10 H6 Br N3 O2'
_chemical_formula_iupac     'C10 H6 Br N3 O2'
_chemical_formula_weight     280.09
_chemical_melting_point     ?
_symmetry_cell_setting     monoclinic
_symmetry_space_group_name_H-M     'P 21/n'
_symmetry_space_group_name_Hall     '-P 2yn'
loop_
    _symmetry_equiv_pos_as_xyz
    'x, y, z'
    'x+1/2, -y+1/2, z+1/2'
    '-x, -y, -z'
    '-x-1/2, y-1/2, -z-1/2'
_cell_length_a     14.6573(3)
_cell_length_b     4.16500(10)
_cell_length_c     17.4566(3)
_cell_angle_alpha     90.00
_cell_angle_beta     102.6590(10)
_cell_angle_gamma     90.00
_cell_volume     1039.78(4)
_cell_formula_units_Z     4
_cell_measurement_reflns_used     5822
_cell_measurement_theta_min     2.39
_cell_measurement_theta_max     30.34
_cell_measurement_temperature     295(2)
_exptl_crystal_description     plate
_exptl_crystal_colour     yellow
_exptl_crystal_size_max     0.50
_exptl_crystal_size_mid     0.10
_exptl_crystal_size_min     0.05
_exptl_crystal_density_diffrn     1.789
_exptl_crystal_density_meas     ?
_exptl_crystal_density_method     'not measured'
_exptl_crystal_F_000     552
_exptl_absorpt_coefficient_mu     3.940
_exptl_absorpt_correction_type     multi-scan
_exptl_absorpt_process_details     '(SADABS; Sheldrick, 1996)'
_exptl_absorpt_correction_T_min     0.2433
_exptl_absorpt_correction_T_max     0.8273
_diffrn_ambient_temperature     295(2)
_diffrn_radiation_type     MoK\a
_diffrn_radiation_wavelength     0.71073
_diffrn_radiation_source     'fine-focus sealed tube'
_diffrn_radiation_monochromator     graphite
_diffrn_measurement_device_type     'Bruker APEX DUO'
_diffrn_measurement_method     '\w scans'
_diffrn_detector_area_resol_mean     ?
_diffrn_reflns_number     14908
_diffrn_reflns_av_R_equivalents     0.0229
_diffrn_reflns_av_sigmaI/netI     0.0223
_diffrn_reflns_theta_min     2.85
_diffrn_reflns_theta_max     30.45
_diffrn_reflns_theta_full     30.45
_diffrn_measured_fraction_theta_max     0.998
_diffrn_measured_fraction_theta_full     0.998
_diffrn_reflns_limit_h_min     -15
_diffrn_reflns_limit_h_max     20
_diffrn_reflns_limit_k_min     -5
_diffrn_reflns_limit_k_max     5
_diffrn_reflns_limit_l_min     -24
_diffrn_reflns_limit_l_max     24
_diffrn_standards_number     0
_diffrn_standards_interval_count     0
_diffrn_standards_interval_time     0
_diffrn_standards_decay_%     0
_reflns_number_total     3137
_reflns_number_gt     2236
_reflns_threshold_expression     I>2\s(I)
_refine_ls_structure_factor_coef     Fsqd
_refine_ls_matrix_type     full
_refine_ls_R_factor_all     0.0498
_refine_ls_R_factor_gt     0.0278
_refine_ls_wR_factor_gt     0.0690
_refine_ls_wR_factor_ref     0.0793
_refine_ls_goodness_of_fit_ref     1.033
_refine_ls_restrained_S_all     1.033
_refine_ls_number_reflns     3137
_refine_ls_number_parameters     149
_refine_ls_number_restraints     0
_refine_ls_hydrogen_treatment     mixed
_refine_ls_weighting_scheme     calc
_refine_ls_weighting_details
         'calc w=1/[\s^2^(Fo^2^)+(0.0381P)^2^+0.4798P] where P=(Fo^2^+2Fc^2^)/3'
_atom_sites_solution_hydrogens     geom
_atom_sites_solution_primary     direct
_atom_sites_solution_secondary     difmap
_refine_ls_shift/su_max     0.001
_refine_ls_shift/su_mean     0.001
_refine_diff_density_max     0.519
_refine_diff_density_min     -0.757
_refine_ls_extinction_method     none
_refine_ls_extinction_coef     ?
loop_
    _atom_type_symbol
    _atom_type_description
    _atom_type_scat_dispersion_real
    _atom_type_scat_dispersion_imag
    _atom_type_scat_source
    'C' 'C' 0.0033 0.0016
                         'International Tables Vol C Tables 4.2.6.8 and 6.1.1.4'
    'H' 'H' 0.0000 0.0000
                         'International Tables Vol C Tables 4.2.6.8 and 6.1.1.4'
    'N' 'N' 0.0061 0.0033
                         'International Tables Vol C Tables 4.2.6.8 and 6.1.1.4'
    'O' 'O' 0.0106 0.0060
                         'International Tables Vol C Tables 4.2.6.8 and 6.1.1.4'
    'Br' 'Br' -0.2901 2.4595
                         'International Tables Vol C Tables 4.2.6.8 and 6.1.1.4'
_computing_data_collection     'APEX2 (Bruker, 2009)'
_computing_cell_refinement     'SAINT (Bruker, 2009)'
_computing_data_reduction     'SAINT (Bruker, 2009)'
_computing_structure_solution     'SHELXS97 (Sheldrick, 2008)'
_computing_structure_refinement     'SHELXL97 (Sheldrick, 2008)'
_computing_molecular_graphics     'X-SEED (Barbour, 2001)'
_computing_publication_material     'publCIF (Westrip, 2010)'
loop_
    _atom_site_type_symbol
    _atom_site_label
    _atom_site_fract_x
    _atom_site_fract_y
    _atom_site_fract_z
    _atom_site_U_iso_or_equiv
    _atom_site_adp_type
    _atom_site_calc_flag
    _atom_site_refinement_flags
    _atom_site_occupancy
    _atom_site_symmetry_multiplicity
    _atom_site_disorder_assembly
    _atom_site_disorder_group
    Br Br1 0.234567(17) 0.49344(5) 0.664925(11) 0.03944(9) Uani d . 1 1 . .
    O O1 0.44171(11) -0.5183(4) 0.38032(10) 0.0431(4) Uani d . 1 1 . .
    O O2 0.30475(11) -0.5312(3) 0.30395(9) 0.0401(4) Uani d . 1 1 . .
    N N1 0.11630(11) 0.3405(4) 0.52285(9) 0.0296(3) Uani d . 1 1 . .
    N N2 0.11523(10) 0.1781(4) 0.45461(9) 0.0262(3) Uani d . 1 1 . .
    N N3 0.35862(11) -0.4437(4) 0.36351(10) 0.0278(3) Uani d . 1 1 . .
    C C1 0.20201(14) 0.3105(4) 0.56494(10) 0.0281(4) Uani d . 1 1 . .
    C C2 0.26030(13) 0.1289(4) 0.52666(10) 0.0250(4) Uani d . 1 1 . .
    C C3 0.35342(14) 0.0226(4) 0.54510(11) 0.0287(4) Uani d . 1 1 . .
    H H3 0.3930 0.0758 0.5927 0.034 Uiso calc R 1 1 . .
    C C4 0.38431(13) -0.1624(4) 0.49070(11) 0.0278(4) Uani d . 1 1 . .
    H H4 0.4456 -0.2367 0.5011 0.033 Uiso calc R 1 1 . .
    C C5 0.32278(12) -0.2386(4) 0.41932(10) 0.0237(3) Uani d . 1 1 . .
    C C6 0.23102(12) -0.1400(4) 0.39812(10) 0.0231(3) Uani d . 1 1 . .
    H H6 0.1923 -0.1923 0.3501 0.028 Uiso calc R 1 1 . .
    C C7 0.20061(12) 0.0457(4) 0.45476(11) 0.0226(3) Uani d . 1 1 . .
    C C8 0.02773(13) 0.1524(5) 0.39593(11) 0.0288(4) Uani d . 1 1 . .
    H H8A -0.0229 0.2344 0.4179 0.035 Uiso calc R 1 1 . .
    H H8B 0.0150 -0.0722 0.3831 0.035 Uiso calc R 1 1 . .
    C C9 0.03026(13) 0.3299(5) 0.32386(11) 0.0293(4) Uani d . 1 1 . .
    C C10 0.03171(17) 0.4760(5) 0.26605(13) 0.0403(5) Uani d . 1 1 . .
    H H1 0.033(2) 0.595(7) 0.2189(19) 0.069(9) Uiso d . 1 1 . .
loop_
    _atom_site_aniso_label
    _atom_site_aniso_U_11
    _atom_site_aniso_U_22
    _atom_site_aniso_U_33
    _atom_site_aniso_U_12
    _atom_site_aniso_U_13
    _atom_site_aniso_U_23
    Br1 0.06481(17) 0.03278(12) 0.02030(10) 0.00030(9) 0.00838(9) -0.00163(7)
    O1 0.0298(8) 0.0620(11) 0.0371(8) 0.0170(7) 0.0068(6) -0.0001(7)
    O2 0.0352(8) 0.0498(9) 0.0340(8) 0.0039(6) 0.0049(6) -0.0132(6)
    N1 0.0398(9) 0.0261(8) 0.0257(8) 0.0012(7) 0.0131(7) 0.0006(6)
    N2 0.0266(8) 0.0284(8) 0.0244(7) 0.0018(6) 0.0072(6) -0.0018(6)
    N3 0.0270(8) 0.0301(8) 0.0269(8) 0.0028(6) 0.0071(6) 0.0046(6)
    C1 0.0415(11) 0.0236(8) 0.0199(8) -0.0026(7) 0.0084(7) 0.0014(6)
    C2 0.0319(10) 0.0205(8) 0.0220(8) -0.0023(7) 0.0045(7) 0.0034(6)
    C3 0.0310(10) 0.0299(9) 0.0220(8) -0.0045(7) -0.0012(7) 0.0030(7)
    C4 0.0227(9) 0.0292(9) 0.0292(9) 0.0002(7) 0.0008(7) 0.0053(7)
    C5 0.0245(9) 0.0228(8) 0.0241(8) -0.0010(6) 0.0057(7) 0.0039(6)
    C6 0.0238(9) 0.0232(8) 0.0218(8) -0.0023(7) 0.0036(6) 0.0012(6)
    C7 0.0235(8) 0.0204(8) 0.0236(8) -0.0016(6) 0.0044(7) 0.0029(6)
    C8 0.0239(9) 0.0292(9) 0.0335(10) -0.0003(7) 0.0062(7) -0.0008(7)
    C9 0.0246(9) 0.0323(10) 0.0298(9) -0.0007(7) 0.0032(7) -0.0060(7)
    C10 0.0429(12) 0.0481(13) 0.0283(10) -0.0086(10) 0.0042(9) -0.0021(9)
loop_
    _geom_bond_atom_site_label_1
    _geom_bond_atom_site_label_2
    _geom_bond_site_symmetry_2
    _geom_bond_distance
    _geom_bond_publ_flag
    Br1 C1 . 1.8682(17) ?
    O1 N3 . 1.228(2) ?
    O2 N3 . 1.216(2) ?
    N1 C1 . 1.315(2) ?
    N1 N2 . 1.367(2) ?
    N2 C7 . 1.367(2) ?
    N2 C8 . 1.459(2) ?
    N3 C5 . 1.476(2) ?
    C1 C2 . 1.414(3) ?
    C2 C7 . 1.407(2) ?
    C2 C3 . 1.403(3) ?
    C3 C4 . 1.374(3) ?
    C3 H3 . 0.9300 ?
    C4 C5 . 1.405(2) ?
    C4 H4 . 0.9300 ?
    C5 C6 . 1.377(2) ?
    C6 C7 . 1.403(2) ?
    C6 H6 . 0.9300 ?
    C8 C9 . 1.467(3) ?
    C8 H8A . 0.9700 ?
    C8 H8B . 0.9700 ?
    C9 C10 . 1.183(3) ?
    C10 H1 . 0.96(3) ?
loop_
    _geom_angle_atom_site_label_1
    _geom_angle_atom_site_label_2
    _geom_angle_atom_site_label_3
    _geom_angle_site_symmetry_1
    _geom_angle_site_symmetry_3
    _geom_angle
    _geom_angle_publ_flag
    C1 N1 N2 . . 105.49(15) ?
    N1 N2 C7 . . 111.24(15) ?
    N1 N2 C8 . . 119.25(15) ?
    C7 N2 C8 . . 129.42(15) ?
    O2 N3 O1 . . 123.55(17) ?
    O2 N3 C5 . . 118.66(15) ?
    O1 N3 C5 . . 117.79(16) ?
    N1 C1 C2 . . 112.90(15) ?
    N1 C1 Br1 . . 120.03(14) ?
    C2 C1 Br1 . . 127.07(14) ?
    C7 C2 C3 . . 120.67(17) ?
    C7 C2 C1 . . 103.38(16) ?
    C3 C2 C1 . . 135.92(17) ?
    C4 C3 C2 . . 118.00(17) ?
    C4 C3 H3 . . 121.0 ?
    C2 C3 H3 . . 121.0 ?
    C3 C4 C5 . . 119.66(17) ?
    C3 C4 H4 . . 120.2 ?
    C5 C4 H4 . . 120.2 ?
    C6 C5 C4 . . 124.76(17) ?
    C6 C5 N3 . . 117.59(15) ?
    C4 C5 N3 . . 117.65(16) ?
    C5 C6 C7 . . 114.68(16) ?
    C5 C6 H6 . . 122.7 ?
    C7 C6 H6 . . 122.7 ?
    N2 C7 C6 . . 130.79(16) ?
    N2 C7 C2 . . 106.99(16) ?
    C6 C7 C2 . . 122.22(16) ?
    N2 C8 C9 . . 112.42(15) ?
    N2 C8 H8A . . 109.1 ?
    C9 C8 H8A . . 109.1 ?
    N2 C8 H8B . . 109.1 ?
    C9 C8 H8B . . 109.1 ?
    H8A C8 H8B . . 107.9 ?
    C10 C9 C8 . . 179.2(2) ?
    C9 C10 H1 . . 180(2) ?
loop_
    _geom_torsion_atom_site_label_1
    _geom_torsion_atom_site_label_2
    _geom_torsion_atom_site_label_3
    _geom_torsion_atom_site_label_4
    _geom_torsion_site_symmetry_1
    _geom_torsion_site_symmetry_2
    _geom_torsion_site_symmetry_3
    _geom_torsion_site_symmetry_4
    _geom_torsion
    _geom_torsion_publ_flag
    C1 N1 N2 C7 . . . . 0.35(19) ?
    C1 N1 N2 C8 . . . . 177.07(15) ?
    N2 N1 C1 C2 . . . . -0.1(2) ?
    N2 N1 C1 Br1 . . . . -179.08(12) ?
    N1 C1 C2 C7 . . . . -0.2(2) ?
    Br1 C1 C2 C7 . . . . 178.71(13) ?
    N1 C1 C2 C3 . . . . -178.39(19) ?
    Br1 C1 C2 C3 . . . . 0.5(3) ?
    C7 C2 C3 C4 . . . . 0.4(3) ?
    C1 C2 C3 C4 . . . . 178.4(2) ?
    C2 C3 C4 C5 . . . . 0.0(3) ?
    C3 C4 C5 C6 . . . . 0.2(3) ?
    C3 C4 C5 N3 . . . . -178.71(16) ?
    O2 N3 C5 C6 . . . . -4.2(2) ?
    O1 N3 C5 C6 . . . . 176.26(16) ?
    O2 N3 C5 C4 . . . . 174.85(17) ?
    O1 N3 C5 C4 . . . . -4.7(2) ?
    C4 C5 C6 C7 . . . . -0.9(3) ?
    N3 C5 C6 C7 . . . . 178.09(15) ?
    N1 N2 C7 C6 . . . . 179.58(17) ?
    C8 N2 C7 C6 . . . . 3.3(3) ?
    N1 N2 C7 C2 . . . . -0.49(19) ?
    C8 N2 C7 C2 . . . . -176.79(17) ?
    C5 C6 C7 N2 . . . . -178.79(17) ?
    C5 C6 C7 C2 . . . . 1.3(2) ?
    C3 C2 C7 N2 . . . . 178.93(16) ?
    C1 C2 C7 N2 . . . . 0.41(18) ?
    C3 C2 C7 C6 . . . . -1.1(3) ?
    C1 C2 C7 C6 . . . . -179.65(16) ?
    N1 N2 C8 C9 . . . . 112.94(18) ?
    C7 N2 C8 C9 . . . . -71.0(2) ?
loop_
    _geom_hbond_atom_site_label_D
    _geom_hbond_atom_site_label_H
    _geom_hbond_atom_site_label_A
    _geom_hbond_site_symmetry_A
    _geom_hbond_distance_DH
    _geom_hbond_distance_HA
    _geom_hbond_distance_DA
    _geom_hbond_angle_DHA
    C10 H1 O1 4_676 0.96(3) 2.45(3) 3.399(3) 167(3)
