# Supplementary material for: 3-Bromo-6-nitro-1-(prop-2-yn­yl)-1H-indazole
Source: Acta Crystallogr Sect E Struct Rep Online. 2011 Nov 12;67(Pt 12):o3260. doi: 10.1107/S1600536811046927 (PMC3238920; doi:10.1107/S1600536811046927)
Supplement: Supplementary file 2 [file e-67-o3260-Isup2.hkl]

# 
# h,k,l, Fc-squared, Fo-squared, sigma(Fo-squared) and status flag 
# 
data_I
_shelx_title '  P21/n' 
_shelx_refln_list_code          4 
_shelx_F_calc_maximum      200.37 
_exptl_crystal_F_000       552.00 
_reflns_d_resolution_high  0.7012 
 
loop_ 
 _symmetry_equiv_pos_as_xyz 
 'x, y, z' 
 'x+1/2, -y+1/2, z+1/2' 
 '-x, -y, -z' 
 '-x-1/2, y-1/2, -z-1/2' 
 
_cell_length_a    14.6573 
_cell_length_b     4.1650 
_cell_length_c    17.4566 
_cell_angle_alpha  90.000 
_cell_angle_beta  102.659 
_cell_angle_gamma  90.000 
 
_shelx_F_squared_multiplier     1.000 
 
loop_ 
 _refln_index_h 
 _refln_index_k 
 _refln_index_l 
 _refln_F_squared_calc 
 _refln_F_squared_meas 
 _refln_F_squared_sigma 
 _refln_observed_status 
   2   0   0    22892.31    19054.18   1134.27 o 
   4   0   0     9768.24    10165.08     92.46 o 
   6   0   0     3159.34     3088.51     69.48 o 
   8   0   0     2800.13     2808.46     30.34 o 
  10   0   0      684.13      688.06      9.61 o 
  12   0   0      337.64      373.20      9.63 o 
  14   0   0      307.66      236.35     12.79 o 
  16   0   0       22.14       15.27     16.10 o 
  18   0   0       18.83       24.90     17.37 o 
  20   0   0       10.53        1.30     21.90 o 
   1   1   0        1.77       -0.73      0.73 o 
   2   1   0     6684.28     7045.72     41.16 o 
   3   1   0       62.60       54.82      1.20 o 
   4   1   0       31.57       30.27      1.24 o 
   5   1   0      295.93      244.82      2.87 o 
   6   1   0      139.29      130.63      2.51 o 
   7   1   0      257.88      201.66      3.72 o 
   8   1   0      115.30      127.13      3.62 o 
   9   1   0     2262.73     2247.49     18.58 o 
  10   1   0      297.26      307.32      5.30 o 
  11   1   0     1120.26     1133.51     12.97 o 
  12   1   0      613.67      584.55     12.21 o 
  13   1   0      669.79      666.50     12.32 o 
  14   1   0      116.69      102.74      7.19 o 
  15   1   0      823.88      794.94     17.76 o 
  16   1   0        4.29        9.44     12.81 o 
  17   1   0       95.70       93.89     11.26 o 
  18   1   0        0.02        3.85     15.65 o 
  19   1   0       48.08       45.46     14.50 o 
  20   1   0       12.39       -3.50     18.02 o 
   0   2   0    11115.61    10855.01    144.75 o 
   1   2   0      255.18      271.10      4.28 o 
   2   2   0     6937.72     6993.26     50.32 o 
   3   2   0       10.41        8.53      1.33 o 
   4   2   0     5426.69     5429.06     54.38 o 
   5   2   0      131.46      126.93      2.75 o 
   6   2   0     2069.47     2124.28     16.39 o 
   7   2   0        5.18       -1.98      1.98 o 
   8   2   0      454.46      436.91      6.66 o 
   9   2   0       71.80       74.16      3.14 o 
  10   2   0     1063.21     1057.95     12.08 o 
  11   2   0       50.48       59.49      4.54 o 
  12   2   0       39.58       25.17      5.09 o 
  13   2   0        2.14       -6.64      8.00 o 
  14   2   0      133.19      146.59      7.94 o 
  15   2   0       14.82       14.15      7.42 o 
  16   2   0        0.00       -2.67      9.10 o 
  17   2   0        8.43        2.20     12.77 o 
  18   2   0       27.48       18.93     13.89 o 
  19   2   0       29.93       21.81     21.73 o 
   1   3   0       27.73       23.27      3.57 o 
   2   3   0       12.65       16.47      2.83 o 
   3   3   0        4.06        1.75      2.50 o 
   4   3   0       26.71       26.20      3.04 o 
   5   3   0      341.71      309.33      4.70 o 
   6   3   0       21.68       22.55      3.44 o 
   7   3   0      191.40      180.15      4.63 o 
   8   3   0       10.01       13.21      3.75 o 
   9   3   0      581.26      561.11      9.80 o 
  10   3   0       75.62       63.80      5.20 o 
  11   3   0      564.56      591.58     11.72 o 
  12   3   0        0.68       -5.48      5.48 o 
  13   3   0      640.40      657.18     14.83 o 
  14   3   0        4.58        9.41      9.06 o 
  15   3   0      347.70      361.82     22.51 o 
  16   3   0       24.38       21.25     10.59 o 
  17   3   0       20.75       14.05     11.26 o 
   0   4   0     1523.90     1534.91     31.92 o 
   1   4   0       65.74       60.65      6.40 o 
   2   4   0     1453.04     1422.63     18.64 o 
   3   4   0       15.17       17.20      3.53 o 
   4   4   0      740.22      741.64     14.33 o 
   5   4   0      161.30      162.08      7.91 o 
   6   4   0      144.85      133.62      9.12 o 
   7   4   0       19.03        6.33      4.80 o 
   8   4   0        7.15        2.47      4.41 o 
   9   4   0        1.14       -3.19      5.09 o 
  10   4   0      106.47      118.76      6.90 o 
  11   4   0       27.03       20.39      6.61 o 
  12   4   0       34.53       32.81      7.28 o 
  13   4   0       18.25       11.27      7.75 o 
  14   4   0        8.48       -7.55      9.56 o 
  15   4   0        2.49        4.73     10.16 o 
   1   5   0       32.65       32.18      7.49 o 
   2   5   0       10.36        3.94      8.45 o 
   3   5   0       81.20       76.83      9.43 o 
   4   5   0      140.94      149.10     12.72 o 
   5   5   0      154.92      130.04     13.21 o 
   6   5   0       75.25       59.70      9.46 o 
   7   5   0       70.59       64.60     15.80 o 
   8   5   0       20.12       12.22      9.22 o 
   9   5   0      100.28       96.88     11.14 o 
  10   5   0        5.23       16.25     24.90 o 
  11   5   0       83.12       88.22     15.08 o 
 -19   0   1        0.20      -19.58     19.58 o 
 -17   0   1       25.54       29.48     17.41 o 
 -15   0   1      158.26      113.04     12.20 o 
 -13   0   1       17.16        2.48      5.39 o 
 -11   0   1     1990.78     1938.08     20.83 o 
  -9   0   1     6169.76     6292.38     59.23 o 
  -7   0   1    17693.97    18007.58    252.73 o 
  -5   0   1     7913.19     7643.75     69.87 o 
  -3   0   1    15278.46    14774.54    146.43 o 
   3   0   1    18089.22    17365.14    174.23 o 
   5   0   1       20.32       26.19      1.73 o 
   7   0   1     3325.17     3302.94     30.59 o 
   9   0   1     1324.12     1546.11     16.68 o 
  11   0   1      236.38      191.20      5.90 o 
  13   0   1       98.49       70.94      7.23 o 
  15   0   1      152.51      189.59     12.87 o 
  17   0   1        2.74       37.93     16.30 o 
  19   0   1       41.96       41.84     18.71 o 
 -20   1   1       20.01       43.51     19.26 o 
 -19   1   1       44.23       74.61     34.18 o 
 -18   1   1       88.14      107.01     10.82 o 
 -17   1   1        1.61       -7.14     10.03 o 
 -16   1   1       19.16       11.45      9.04 o 
 -15   1   1       25.79       39.35      8.35 o 
 -14   1   1      114.29      135.25      6.87 o 
 -13   1   1       73.14       54.57      4.89 o 
 -12   1   1      816.90      833.33      9.45 o 
 -11   1   1      211.59      205.37      5.21 o 
 -10   1   1      128.98      125.43      3.65 o 
  -9   1   1        1.74        3.20      1.80 o 
  -8   1   1     1868.25     1993.28     15.60 o 
  -7   1   1       80.11       68.93      2.58 o 
  -6   1   1      160.61      161.44      2.67 o 
  -5   1   1      170.96      212.86      2.70 o 
  -4   1   1      759.97      754.64      5.25 o 
  -3   1   1      688.07      737.95      5.03 o 
  -2   1   1     1808.85     2006.39     12.94 o 
  -1   1   1     3062.98     3299.44     19.86 o 
   0   1   1     1239.88     1298.08      9.03 o 
   1   1   1        5.79        3.67      0.52 o 
   2   1   1     8399.48     8118.39     47.23 o 
   3   1   1       16.22       18.37      0.91 o 
   4   1   1     9322.27     9395.47     56.32 o 
   5   1   1      217.06      247.87      3.38 o 
   6   1   1     5607.31     5540.12     34.92 o 
   7   1   1      686.55      762.60      7.09 o 
   8   1   1     2377.24     2267.21     18.56 o 
   9   1   1      151.61      145.88      4.99 o 
  10   1   1     1949.84     1902.77     17.50 o 
  11   1   1      233.71      237.06      5.56 o 
  12   1   1     1262.08     1250.55     15.22 o 
  13   1   1       37.94       24.91      6.16 o 
  14   1   1       58.61       72.02      7.22 o 
  15   1   1       28.98        1.58      8.49 o 
  16   1   1       98.87       84.28      9.77 o 
  17   1   1       32.36       28.41     10.06 o 
  18   1   1       26.89       11.37     10.81 o 
  19   1   1        0.50        2.15     13.64 o 
 -19   2   1        1.21       -0.76     20.82 o 
 -18   2   1        2.49       -2.06     13.68 o 
 -17   2   1       14.84       -0.65     17.46 o 
 -16   2   1        8.00        2.53      8.38 o 
 -15   2   1      119.95      128.23     12.07 o 
 -14   2   1       42.37       35.31     12.09 o 
 -13   2   1      537.19      557.15     11.42 o 
 -12   2   1      164.29      150.21      5.79 o 
 -11   2   1      282.63      272.71      6.78 o 
 -10   2   1       47.43       41.01      3.64 o 
  -9   2   1     1990.49     2004.29     16.08 o 
  -8   2   1      125.05      116.18      3.01 o 
  -7   2   1     5499.72     5621.07     37.02 o 
  -6   2   1        9.12        6.32      2.25 o 
  -5   2   1     5434.45     5492.96     37.68 o 
  -4   2   1       10.68        8.40      1.98 o 
  -3   2   1     5842.44     5788.69     41.90 o 
  -2   2   1       17.02       22.96      1.06 o 
  -1   2   1     1133.46     1084.28     12.64 o 
   0   2   1        2.53       -1.19      1.80 o 
   1   2   1     6486.84     6591.18     57.00 o 
   2   2   1        0.58        0.03      1.12 o 
   3   2   1     3970.61     3962.96     30.25 o 
   4   2   1      562.60      594.00      5.16 o 
   5   2   1      352.50      345.03      4.20 o 
   6   2   1       45.58       49.05      2.08 o 
   7   2   1      578.65      549.90      5.92 o 
   8   2   1       12.40       12.37      2.44 o 
   9   2   1      166.06      165.83      4.40 o 
  10   2   1       54.88       52.79      4.26 o 
  11   2   1      231.88      211.97      7.55 o 
  12   2   1      240.69      236.29      8.03 o 
  13   2   1       32.60       17.60      6.52 o 
  14   2   1      105.71       85.34      7.76 o 
  15   2   1       69.60      100.13      8.45 o 
  16   2   1        1.06        0.75      9.69 o 
  17   2   1      101.44      113.41     14.77 o 
  18   2   1        0.03       -9.93     13.97 o 
 -17   3   1        9.09       -4.65     10.63 o 
 -16   3   1        2.21       -5.10     10.46 o 
 -15   3   1        1.12       -7.24     11.05 o 
 -14   3   1       11.49       -7.83      8.99 o 
 -13   3   1        7.48       13.67      7.24 o 
 -12   3   1      126.35      126.29      6.70 o 
 -11   3   1       29.78       28.95      5.55 o 
 -10   3   1        4.08       -4.44      4.44 o 
  -9   3   1       42.02       39.76      4.47 o 
  -8   3   1       18.53       21.06      3.86 o 
  -7   3   1      237.55      239.70      4.93 o 
  -6   3   1       55.27       70.65      4.00 o 
  -5   3   1        0.39       -2.06      2.06 o 
  -4   3   1      101.85      107.09      3.20 o 
  -3   3   1       18.01       23.42      2.31 o 
  -2   3   1      108.61      111.72      4.07 o 
  -1   3   1      224.75      240.57      6.71 o 
   0   3   1     2072.84     2064.49     23.67 o 
   1   3   1      172.79      195.58      4.92 o 
   2   3   1     1775.63     1736.99     17.98 o 
   3   3   1       96.13      107.78      3.79 o 
   4   3   1     2571.47     2526.48     22.18 o 
   5   3   1      126.23      134.44      4.06 o 
   6   3   1     2920.60     2911.60     24.61 o 
   7   3   1       12.10        9.45      2.73 o 
   8   3   1     1514.41     1567.69     17.02 o 
   9   3   1        2.92        2.19      3.87 o 
  10   3   1      701.47      728.47     11.28 o 
  11   3   1        0.52       -4.70      4.70 o 
  12   3   1      484.61      508.45     11.48 o 
  13   3   1       34.67       37.88      9.23 o 
  14   3   1      218.49      228.25     12.51 o 
  15   3   1       20.33        1.37     11.67 o 
  16   3   1       53.13       32.33     10.54 o 
  17   3   1       45.34       36.15     13.35 o 
 -15   4   1        1.26        3.45      9.88 o 
 -14   4   1        8.16       -1.64      7.94 o 
 -13   4   1       89.35       89.92      8.61 o 
 -12   4   1       14.33        1.76      7.02 o 
 -11   4   1      138.39      139.11      7.65 o 
 -10   4   1       93.19       96.80     11.08 o 
  -9   4   1      885.42      906.84     14.59 o 
  -8   4   1        0.79       -1.29      4.34 o 
  -7   4   1     1286.23     1295.04     27.52 o 
  -6   4   1      121.67      120.91      8.77 o 
  -5   4   1     1154.64     1108.28     22.04 o 
  -4   4   1        1.20        3.42      4.58 o 
  -3   4   1     1117.32     1104.60     13.47 o 
  -2   4   1      107.22      108.21      5.74 o 
  -1   4   1      537.98      551.47     10.32 o 
   0   4   1       20.54       15.12      5.95 o 
   1   4   1     1501.22     1494.77     22.04 o 
   2   4   1        4.09       -3.31      5.40 o 
   3   4   1      882.44      899.01     16.15 o 
   4   4   1       78.24       75.61      5.71 o 
   5   4   1      422.76      413.68     13.23 o 
   6   4   1      224.97      200.07     14.45 o 
   7   4   1      103.85      112.44      6.14 o 
   8   4   1      146.00      147.95      7.84 o 
   9   4   1       11.77        8.18      5.39 o 
  10   4   1        0.40       -5.99      5.99 o 
  11   4   1        0.09       -6.41      6.41 o 
  12   4   1        0.24        1.04      7.17 o 
  13   4   1        5.03        7.24      9.00 o 
  14   4   1       11.02        4.36     11.19 o 
 -11   5   1        0.66       -1.93     12.06 o 
 -10   5   1        9.41       10.56     10.88 o 
  -9   5   1       43.16       29.96     10.06 o 
  -8   5   1       66.98       53.06      9.32 o 
  -7   5   1        1.08        5.09      7.14 o 
  -6   5   1        7.69       11.42      5.72 o 
  -5   5   1        0.63        7.87     11.43 o 
  -4   5   1       87.35       95.09     11.57 o 
  -3   5   1      126.26      146.36     14.14 o 
  -2   5   1       88.11       98.01      8.11 o 
  -1   5   1        0.18        1.85      7.09 o 
   0   5   1      187.45      196.28      9.09 o 
   1   5   1        2.71        3.02      8.69 o 
   2   5   1      384.44      369.80     14.70 o 
   3   5   1        1.80        5.67     12.87 o 
   4   5   1      738.73      708.38     23.28 o 
   5   5   1       14.92       25.01     11.88 o 
   6   5   1      355.60      342.02     10.96 o 
   7   5   1       20.35       18.28     10.40 o 
   8   5   1      188.18      194.88     13.79 o 
   9   5   1        5.37        2.67      9.63 o 
  10   5   1       89.95      110.69     12.67 o 
 -20   0   2        0.46       -2.25     19.26 o 
 -18   0   2      225.62      238.07     21.94 o 
 -16   0   2        3.46       -0.02      9.80 o 
 -14   0   2        8.27        8.26      8.89 o 
 -12   0   2     2260.59     2290.14     24.31 o 
 -10   0   2      659.33      589.34      8.68 o 
  -8   0   2      935.18      818.87     13.54 o 
  -6   0   2     2340.51     2190.35     64.09 o 
  -4   0   2    27421.29    26345.15    261.61 o 
  -2   0   2     3127.50     3003.41     42.45 o 
   2   0   2     2340.57     2391.51     24.54 o 
   4   0   2     1843.37     1927.81     18.56 o 
   6   0   2      680.92      704.14     14.03 o 
   8   0   2     2114.89     2229.24     20.89 o 
  10   0   2      221.24      222.32      7.68 o 
  12   0   2      432.38      471.44     12.51 o 
  14   0   2        7.58        1.10     13.77 o 
  16   0   2      277.04      300.47     21.83 o 
  18   0   2        1.76        4.66     15.94 o 
 -20   1   2       29.95       19.68     15.25 o 
 -19   1   2       70.38      113.28     14.35 o 
 -18   1   2        4.88       18.74     12.45 o 
 -17   1   2       19.45       45.81     10.06 o 
 -16   1   2       56.70       68.29      9.30 o 
 -15   1   2      112.59      138.24      7.91 o 
 -14   1   2      324.95      318.50      9.71 o 
 -13   1   2       85.98       47.50      4.74 o 
 -12   1   2       76.13       68.59      3.82 o 
 -11   1   2      219.17      260.78      5.17 o 
 -10   1   2       28.57       33.53      3.05 o 
  -9   1   2       68.60       48.00      2.69 o 
  -8   1   2      168.72      166.85      3.65 o 
  -7   1   2     1334.34     1288.58     10.42 o 
  -6   1   2      370.97      396.14      4.18 o 
  -5   1   2     1966.32     1953.68     15.25 o 
  -4   1   2       18.68       28.46      1.19 o 
  -3   1   2    25167.57    24553.80    152.35 o 
  -2   1   2    14887.75    15258.02     94.71 o 
  -1   1   2     5548.68     5778.25     35.12 o 
   0   1   2      404.68      466.65      3.62 o 
   1   1   2     7944.83     8062.94     50.25 o 
   2   1   2       47.86       46.34      1.16 o 
   3   1   2     6802.36     6760.27     42.17 o 
   4   1   2      204.63      204.79      2.58 o 
   5   1   2     9892.87     9917.75     61.61 o 
   6   1   2      550.86      598.83      5.54 o 
   7   1   2     7085.13     7204.95     49.37 o 
   8   1   2      132.53      131.08      3.04 o 
   9   1   2     1293.69     1268.11     11.84 o 
  10   1   2        3.29       -1.89      2.93 o 
  11   1   2      307.73      283.86      5.83 o 
  12   1   2      489.33      446.57      9.17 o 
  13   1   2      500.14      468.11     12.03 o 
  14   1   2       96.52       83.22      9.40 o 
  15   1   2      160.50      131.04      9.57 o 
  16   1   2        3.34       -3.09      9.67 o 
  17   1   2        6.27       -0.63      9.84 o 
  18   1   2       31.39        9.23     12.98 o 
  19   1   2        3.82       24.10     15.04 o 
 -19   2   2       11.26       -2.01     11.38 o 
 -18   2   2       10.36       -2.95     10.15 o 
 -17   2   2        4.37        0.34     11.88 o 
 -16   2   2      206.73      207.91     12.34 o 
 -15   2   2       26.97       30.36      9.14 o 
 -14   2   2      590.84      634.65     17.77 o 
 -13   2   2       12.21        7.31      5.78 o 
 -12   2   2      797.79      794.68     11.68 o 
 -11   2   2       11.06       -0.07      4.14 o 
 -10   2   2     1177.75     1200.44     12.41 o 
  -9   2   2      112.27      102.58      3.53 o 
  -8   2   2     1963.96     1969.29     16.38 o 
  -7   2   2        0.34       -2.13      2.13 o 
  -6   2   2     3686.85     3699.32     27.24 o 
  -5   2   2      377.08      431.12      4.60 o 
  -4   2   2     1217.30     1069.40     10.91 o 
  -3   2   2      561.70      633.50      5.34 o 
  -2   2   2     4166.70     4139.93     31.47 o 
  -1   2   2      421.51      475.52      6.10 o 
   0   2   2     5661.53     5763.54     46.76 o 
   1   2   2        3.67       -0.12      1.25 o 
   2   2   2      214.87      233.23      2.79 o 
   3   2   2       62.89       62.27      1.67 o 
   4   2   2      618.58      713.68      6.11 o 
   5   2   2      234.96      265.63      3.66 o 
   6   2   2       85.37       77.14      2.25 o 
   7   2   2      268.42      292.40      4.53 o 
   8   2   2       60.83       47.91      2.79 o 
   9   2   2        4.48        3.80      2.95 o 
  10   2   2      895.91      897.31     11.83 o 
  11   2   2       82.25       93.57      5.25 o 
  12   2   2      669.01      645.57     11.64 o 
  13   2   2      123.85      134.55      7.96 o 
  14   2   2        3.25        5.19      7.24 o 
  15   2   2        0.51       -1.05     10.88 o 
  16   2   2       25.74       43.29      9.63 o 
  17   2   2        1.48       11.32     12.72 o 
  18   2   2       76.32      122.61     40.02 o 
 -17   3   2       55.42       57.71     11.38 o 
 -16   3   2       58.76       61.73     12.87 o 
 -15   3   2       23.94       24.89      9.56 o 
 -14   3   2       79.62       89.87      9.40 o 
 -13   3   2       36.49       27.31      7.02 o 
 -12   3   2       29.02       26.09      5.74 o 
 -11   3   2       11.16        8.38      5.05 o 
 -10   3   2       61.57       60.08      5.02 o 
  -9   3   2       18.50       11.25      4.92 o 
  -8   3   2      451.08      445.75      7.39 o 
  -7   3   2      146.87      144.79      3.70 o 
  -6   3   2       59.06       56.67      3.30 o 
  -5   3   2      930.08      934.84      9.06 o 
  -4   3   2        0.60       -2.05      2.05 o 
  -3   3   2     2054.83     1999.20     20.19 o 
  -2   3   2        0.59       -2.99      2.99 o 
  -1   3   2      595.80      561.85      6.76 o 
   0   3   2       18.26       22.58      2.98 o 
   1   3   2     1258.58     1199.87     11.87 o 
   2   3   2       82.65       87.48      2.92 o 
   3   3   2     4160.18     4133.51     42.43 o 
   4   3   2        1.37       -0.77      1.83 o 
   5   3   2     2259.45     2229.64     17.90 o 
   6   3   2       59.87       53.23      3.02 o 
   7   3   2     2140.46     2150.39     18.67 o 
   8   3   2      262.67      254.92      6.73 o 
   9   3   2     1047.29     1081.68     13.48 o 
  10   3   2      151.30      143.44      6.65 o 
  11   3   2      396.36      412.75      9.27 o 
  12   3   2       31.91       19.47      6.25 o 
  13   3   2      112.11      102.78      8.12 o 
  14   3   2        3.45       -7.68      7.68 o 
  15   3   2       12.95        2.99      8.22 o 
  16   3   2        2.79        3.40     10.95 o 
  17   3   2       36.53       13.56     11.49 o 
 -15   4   2        6.73       -5.83      9.66 o 
 -14   4   2      281.26      303.90     10.50 o 
 -13   4   2        0.56       -7.13      7.13 o 
 -12   4   2      144.66      147.18      9.41 o 
 -11   4   2       14.93       10.65      6.30 o 
 -10   4   2      394.27      428.10     10.78 o 
  -9   4   2       25.79       27.03      5.21 o 
  -8   4   2      933.71      944.93     14.21 o 
  -7   4   2       86.93       84.03      8.94 o 
  -6   4   2     2120.64     2140.68     52.47 o 
  -5   4   2       27.84       24.37      6.17 o 
  -4   4   2      980.47      960.36     13.73 o 
  -3   4   2       11.57       14.81      2.72 o 
  -2   4   2     1063.89     1014.65     14.68 o 
  -1   4   2      138.68      150.45      6.07 o 
   0   4   2      799.98      821.19     13.44 o 
   1   4   2      337.20      333.96      9.72 o 
   2   4   2       51.87       44.25      7.39 o 
   3   4   2       72.37       67.25      5.05 o 
   4   4   2       37.23       40.25      5.54 o 
   5   4   2       49.89       49.83      7.01 o 
   6   4   2       24.36       11.15      7.44 o 
   7   4   2       88.66       81.18      4.42 o 
   8   4   2       10.97       -0.30      4.82 o 
   9   4   2       21.92       28.06      7.55 o 
  10   4   2      119.65      114.68      7.20 o 
  11   4   2       23.13        8.03      6.94 o 
  12   4   2       85.32      104.83     10.69 o 
  13   4   2       44.38       40.69      9.64 o 
  14   4   2       22.28       21.53     10.21 o 
 -11   5   2       13.38        4.38     12.02 o 
 -10   5   2        0.29       -6.71     10.42 o 
  -9   5   2        1.26       -7.73      9.60 o 
  -8   5   2       13.12       14.09      8.99 o 
  -7   5   2       75.08       84.62      7.82 o 
  -6   5   2       20.17       23.38      5.79 o 
  -5   5   2       92.64      107.62     20.98 o 
  -4   5   2       16.67       14.57      8.81 o 
  -3   5   2      528.87      535.54     21.29 o 
  -2   5   2       81.04       75.86     10.07 o 
  -1   5   2      509.28      496.77     16.41 o 
   0   5   2       38.92       29.20      9.44 o 
   1   5   2      602.57      620.94     24.56 o 
   2   5   2        6.26       -3.24     11.25 o 
   3   5   2      325.58      291.67     16.50 o 
   4   5   2       48.45       48.66     12.15 o 
   5   5   2      261.60      260.55     18.16 o 
   6   5   2      228.47      221.54      9.78 o 
   7   5   2      322.17      331.88     12.26 o 
   8   5   2        7.49       -0.12     11.98 o 
   9   5   2      108.33       93.44     11.10 o 
  10   5   2       85.85      102.39     12.47 o 
 -19   0   3       28.92       20.29     16.73 o 
 -17   0   3       84.52       75.54     18.12 o 
 -15   0   3     1943.72     1829.39     36.65 o 
 -13   0   3     1280.85     1265.66     35.30 o 
 -11   0   3     2377.37     2459.80     30.95 o 
  -9   0   3     1962.09     1918.38     21.79 o 
  -7   0   3     1061.96      942.47     13.03 o 
  -5   0   3     3491.86     3503.83     35.69 o 
  -3   0   3     2464.00     2603.15     26.30 o 
  -1   0   3      349.91      313.28     10.46 o 
   1   0   3      193.86      179.78      3.02 o 
   3   0   3       18.44       20.91      1.78 o 
   5   0   3     2270.57     2264.33     24.25 o 
   7   0   3      958.58      880.84     15.11 o 
   9   0   3     1633.93     1573.14     17.19 o 
  11   0   3     1254.87     1279.77     16.79 o 
  13   0   3      992.39     1025.72     36.01 o 
  15   0   3      794.60      782.15     31.28 o 
  17   0   3       98.18      115.21     18.23 o 
  19   0   3      329.20      359.39     25.50 o 
 -20   1   3       19.27       28.37     14.59 o 
 -19   1   3        5.84        5.82     13.67 o 
 -18   1   3        9.86        8.42     15.32 o 
 -17   1   3        6.96       -5.84      9.20 o 
 -16   1   3       12.03       -8.66      8.66 o 
 -15   1   3       41.61       39.02      6.57 o 
 -14   1   3        6.60       -1.08      5.92 o 
 -13   1   3      121.36      105.10      6.05 o 
 -12   1   3      161.57      142.60      4.70 o 
 -11   1   3       10.41        6.73      3.25 o 
 -10   1   3     2815.23     2845.43     26.25 o 
  -9   1   3       55.08       62.85      3.86 o 
  -8   1   3      663.44      679.96      8.05 o 
  -7   1   3       29.05       21.19      2.29 o 
  -6   1   3     5870.92     6119.85     45.60 o 
  -5   1   3      441.53      471.10      4.55 o 
  -4   1   3     4417.67     4588.60     31.31 o 
  -3   1   3      378.70      434.01      3.78 o 
  -2   1   3    34325.61    32719.81    189.28 o 
  -1   1   3     2396.74     2447.99     15.69 o 
   0   1   3    40149.99    37945.05    236.40 o 
   1   1   3        3.32       -0.75      0.75 o 
   2   1   3     3990.04     3977.13     25.99 o 
   3   1   3       19.38       17.56      1.19 o 
   4   1   3     8419.87     8560.40     57.62 o 
   5   1   3      188.62      192.43      3.04 o 
   6   1   3     1378.55     1253.35      9.40 o 
   7   1   3     1235.88     1387.15     10.99 o 
   8   1   3     1846.19     1797.80     13.87 o 
   9   1   3        9.14        7.84      2.52 o 
  10   1   3      119.45       98.95      3.37 o 
  11   1   3       67.38       63.59      4.53 o 
  12   1   3       32.36       33.26      5.24 o 
  13   1   3        6.37        7.05      6.22 o 
  14   1   3        0.29       -1.60      7.79 o 
  15   1   3        1.51       -3.01     11.40 o 
  16   1   3       18.60       -1.50      9.30 o 
  17   1   3        0.43       -9.79      9.79 o 
  18   1   3       17.79       -8.77     13.81 o 
  19   1   3        2.52        4.26     13.44 o 
 -19   2   3       41.94       65.42     11.73 o 
 -18   2   3       33.84       40.88     11.05 o 
 -17   2   3      137.60      155.46      9.67 o 
 -16   2   3        8.62        6.16      7.74 o 
 -15   2   3      280.73      316.38     11.55 o 
 -14   2   3       18.66       13.30      6.60 o 
 -13   2   3      183.54      191.81      7.03 o 
 -12   2   3      172.82      166.53      5.10 o 
 -11   2   3      855.39      878.04     10.54 o 
 -10   2   3      413.40      396.59      5.98 o 
  -9   2   3     1092.98     1101.52      9.79 o 
  -8   2   3        0.93       -2.31      2.31 o 
  -7   2   3      735.97      693.98      7.17 o 
  -6   2   3      136.67      135.66      3.07 o 
  -5   2   3      707.94      655.59      6.12 o 
  -4   2   3       72.37       76.88      2.95 o 
  -3   2   3      318.81      317.34      3.00 o 
  -2   2   3      601.77      664.94      6.80 o 
  -1   2   3      341.54      378.20      4.13 o 
   0   2   3      328.60      338.28      3.76 o 
   1   2   3       15.33       14.80      0.96 o 
   2   2   3       13.14       11.89      1.35 o 
   3   2   3      356.51      325.14      3.71 o 
   4   2   3      157.63      172.12      3.03 o 
   5   2   3       56.40       45.26      1.72 o 
   6   2   3      259.22      291.74      3.84 o 
   7   2   3      371.96      323.87      4.24 o 
   8   2   3       25.99       30.03      2.75 o 
   9   2   3     1883.72     1932.43     17.80 o 
  10   2   3        0.13       -3.10      4.12 o 
  11   2   3      501.00      527.88      9.65 o 
  12   2   3      207.72      179.97     10.63 o 
  13   2   3     1142.67     1173.16     19.06 o 
  14   2   3        5.35       -0.82      6.81 o 
  15   2   3      308.58      333.00     21.25 o 
  16   2   3        0.02       -4.28     10.16 o 
  17   2   3       64.45       50.79     14.07 o 
  18   2   3       15.26       10.30     13.06 o 
 -17   3   3       42.88       33.15     10.98 o 
 -16   3   3        8.21        0.81      9.94 o 
 -15   3   3       46.86       54.08     10.06 o 
 -14   3   3       57.86       71.74      9.27 o 
 -13   3   3        5.65        6.23      6.88 o 
 -12   3   3      144.54      133.79      6.56 o 
 -11   3   3       28.97       33.76      5.24 o 
 -10   3   3       46.53       45.54      7.62 o 
  -9   3   3       88.04       81.32      9.91 o 
  -8   3   3       39.67       39.94      3.59 o 
  -7   3   3        1.36       -2.59      2.59 o 
  -6   3   3      823.50      829.58     10.02 o 
  -5   3   3       33.21       30.41      2.30 o 
  -4   3   3     1784.75     1832.50     16.69 o 
  -3   3   3        2.19       -2.74      2.74 o 
  -2   3   3     3836.47     3908.11     34.88 o 
  -1   3   3        0.90       -1.30      1.96 o 
   0   3   3     5324.79     5301.18     46.55 o 
   1   3   3        2.52       -0.49      2.23 o 
   2   3   3     4371.75     4428.02     38.77 o 
   3   3   3       72.95       78.02      3.31 o 
   4   3   3     2489.37     2472.33     21.69 o 
   5   3   3      109.75      104.00      3.26 o 
   6   3   3      946.29      974.42      9.63 o 
   7   3   3        0.38        4.97      3.25 o 
   8   3   3      581.75      594.91      9.11 o 
   9   3   3        1.08       -0.94      4.21 o 
  10   3   3      513.45      517.01      9.61 o 
  11   3   3        1.42        2.11      5.06 o 
  12   3   3        2.87       -6.31      6.31 o 
  13   3   3        0.78       -5.19      7.20 o 
  14   3   3       10.52        7.00      8.13 o 
  15   3   3        9.04        2.67      8.48 o 
  16   3   3       11.63      -10.37     11.43 o 
 -15   4   3      122.72      111.30     10.89 o 
 -14   4   3        1.84       -6.34      6.34 o 
 -13   4   3      131.29      137.37      8.68 o 
 -12   4   3        7.66        7.81      6.68 o 
 -11   4   3      251.29      261.99      9.78 o 
 -10   4   3        0.18       -1.73      5.51 o 
  -9   4   3       73.16       73.80      6.76 o 
  -8   4   3       30.53       31.62      5.27 o 
  -7   4   3       87.58       64.27      8.56 o 
  -6   4   3       17.43       12.17      7.14 o 
  -5   4   3       21.52       19.93      5.84 o 
  -4   4   3       13.36       13.03      4.36 o 
  -3   4   3      114.87      105.47      3.89 o 
  -2   4   3       26.65       35.05      5.11 o 
  -1   4   3        0.15       -4.61      4.61 o 
   0   4   3       10.76        3.11      4.48 o 
   1   4   3        3.92       -1.45      5.17 o 
   2   4   3       29.53       27.26      3.96 o 
   3   4   3      134.23      116.52      6.61 o 
   4   4   3       91.69       82.75      6.42 o 
   5   4   3      144.94      142.66      8.75 o 
   6   4   3        2.14        8.15      7.60 o 
   7   4   3      143.89      137.37      5.70 o 
   8   4   3        0.33       -0.35      4.26 o 
   9   4   3      412.64      419.74      9.34 o 
  10   4   3        9.56        2.68      6.37 o 
  11   4   3       51.73       59.79      7.40 o 
  12   4   3       28.82       10.17      7.36 o 
  13   4   3       94.66      105.77     14.16 o 
  14   4   3        0.06        7.83     10.39 o 
 -11   5   3       17.01       23.62     11.94 o 
 -10   5   3       88.82       93.38     12.07 o 
  -9   5   3        0.33       12.00     10.15 o 
  -8   5   3      107.33      128.28     10.75 o 
  -7   5   3       45.32       26.69      8.08 o 
  -6   5   3      204.63      221.30      7.60 o 
  -5   5   3        1.93       -6.00     15.27 o 
  -4   5   3      281.37      309.50     17.05 o 
  -3   5   3       14.03       18.59     12.39 o 
  -2   5   3      547.83      546.41     16.67 o 
  -1   5   3       27.40       28.47      9.23 o 
   0   5   3      746.77      752.38     19.17 o 
   1   5   3       45.37       38.68      9.73 o 
   2   5   3      231.76      220.73     14.68 o 
   3   5   3      380.84      393.40     19.35 o 
   4   5   3      304.38      328.45     17.48 o 
   5   5   3      162.16      152.19      7.77 o 
   6   5   3      142.09      162.89     16.96 o 
   7   5   3       95.42       82.89     10.01 o 
   8   5   3      104.22      119.15     25.08 o 
   9   5   3        0.72        4.83     19.52 o 
  10   5   3       14.65       11.15     11.39 o 
 -20   0   4       85.74       84.78     22.34 o 
 -18   0   4       21.32       38.80     16.85 o 
 -16   0   4      135.86      146.91     12.19 o 
 -14   0   4      650.21      749.47     21.22 o 
 -12   0   4      436.83      467.15      9.49 o 
 -10   0   4       35.78       33.95      3.90 o 
  -8   0   4     3022.05     3363.78     39.88 o 
  -6   0   4       27.52       16.41      2.61 o 
  -4   0   4      242.59      261.71      6.84 o 
  -2   0   4       11.93       13.93      1.78 o 
   0   0   4     4169.88     4004.47     40.33 o 
   2   0   4     7108.75     6994.49     69.55 o 
   4   0   4    17031.85    17225.21    230.51 o 
   6   0   4     2750.24     2534.46     43.07 o 
   8   0   4     2403.69     2291.29     31.32 o 
  10   0   4     4478.88     4277.76     41.85 o 
  12   0   4     1793.17     1779.50     28.49 o 
  14   0   4       53.09       23.31      9.97 o 
  16   0   4        3.42       -4.22     17.01 o 
  18   0   4       34.10       35.72     20.72 o 
 -20   1   4       52.61       69.51     14.12 o 
 -19   1   4        7.25       11.48     12.23 o 
 -18   1   4       15.42       12.25     10.15 o 
 -17   1   4        2.31       -1.19      8.95 o 
 -16   1   4       32.10       29.85      9.05 o 
 -15   1   4       20.50       10.42      6.82 o 
 -14   1   4       13.36        9.36      6.71 o 
 -13   1   4      315.76      310.89      7.97 o 
 -12   1   4        0.71       -3.50      3.50 o 
 -11   1   4     1439.54     1387.97     22.46 o 
 -10   1   4       40.15       38.24      2.99 o 
  -9   1   4     4732.42     4799.15     49.59 o 
  -8   1   4      115.51      118.39      3.67 o 
  -7   1   4     9168.47     9334.81     78.25 o 
  -6   1   4      898.59      975.38     12.95 o 
  -5   1   4     8434.20     8380.48     59.20 o 
  -4   1   4       28.30       27.01      1.36 o 
  -3   1   4     9464.02     9639.82     60.10 o 
  -2   1   4     2178.59     2285.71     14.68 o 
  -1   1   4      148.53      188.71      1.96 o 
   0   1   4     1580.33     1717.98     12.07 o 
   1   1   4    11056.08    11087.35     74.10 o 
   2   1   4        0.11        1.11      1.04 o 
   3   1   4     2617.94     2644.81     18.45 o 
   4   1   4      428.77      461.65      4.45 o 
   5   1   4      730.76      692.56      6.46 o 
   6   1   4      122.60      140.45      3.12 o 
   7   1   4      737.78      734.86      7.22 o 
   8   1   4      694.52      732.61      7.91 o 
   9   1   4      200.26      179.83      5.25 o 
  10   1   4       33.20       30.54      3.23 o 
  11   1   4     1625.49     1515.69     16.56 o 
  12   1   4        4.41       -3.84      5.50 o 
  13   1   4        2.10       14.75      6.31 o 
  14   1   4      115.28      113.19      9.31 o 
  15   1   4       39.70       54.53      9.65 o 
  16   1   4       30.77       43.64     10.32 o 
  17   1   4       25.86       28.93     10.94 o 
  18   1   4        0.51       -4.91     14.20 o 
  19   1   4        7.85       -4.08     18.96 o 
 -19   2   4        0.05       -5.82     13.04 o 
 -18   2   4       99.34      108.18     11.77 o 
 -17   2   4        6.96       -8.21      8.21 o 
 -16   2   4       15.77        0.24      7.46 o 
 -15   2   4        0.50       -6.92      6.92 o 
 -14   2   4      146.51      170.20      8.28 o 
 -13   2   4      130.15      126.01      6.40 o 
 -12   2   4      150.87      167.61      5.71 o 
 -11   2   4      227.33      218.87      5.55 o 
 -10   2   4       13.98       15.90      3.17 o 
  -9   2   4        2.43        3.01      2.59 o 
  -8   2   4        6.20        1.67      2.76 o 
  -7   2   4       28.32       21.55      2.48 o 
  -6   2   4        7.30        3.09      2.01 o 
  -5   2   4      331.86      375.06      4.66 o 
  -4   2   4     2160.72     2291.64     17.05 o 
  -3   2   4     1589.24     1810.52     14.70 o 
  -2   2   4      121.97      145.63      2.85 o 
  -1   2   4     1544.93     1738.13     12.89 o 
   0   2   4     2566.94     2534.80     16.29 o 
   1   2   4      535.05      559.91      5.26 o 
   2   2   4     5457.26     5529.32     44.23 o 
   3   2   4      669.42      727.67      6.82 o 
   4   2   4     4852.16     5022.79     35.56 o 
   5   2   4      524.88      588.71      5.70 o 
   6   2   4     6482.48     6663.71     45.75 o 
   7   2   4      128.05      121.47      3.90 o 
   8   2   4     2239.97     2256.73     17.76 o 
   9   2   4       88.38       84.81      3.80 o 
  10   2   4     1111.75     1105.51     12.95 o 
  11   2   4      103.32       88.50      5.92 o 
  12   2   4      233.14      247.35      9.17 o 
  13   2   4      149.96      118.59      8.04 o 
  14   2   4       31.14       42.79      7.71 o 
  15   2   4        3.76       -1.60      9.62 o 
  16   2   4       53.92       29.75     12.71 o 
  17   2   4        9.65       20.46     13.10 o 
  18   2   4       12.43        4.62     25.08 o 
 -18   3   4        0.19       -9.75     10.66 o 
 -17   3   4       18.00       12.43     10.61 o 
 -16   3   4        0.90       -4.66     11.94 o 
 -15   3   4      157.30      144.60     10.48 o 
 -14   3   4        8.44       11.14      8.54 o 
 -13   3   4      126.92      114.63      7.97 o 
 -12   3   4       28.49       22.88      5.66 o 
 -11   3   4      162.27      156.81      6.36 o 
 -10   3   4       12.19       10.41      4.58 o 
  -9   3   4     3388.44     3396.49     36.71 o 
  -8   3   4       82.72       81.22      4.32 o 
  -7   3   4     2423.42     2400.79     22.16 o 
  -6   3   4       85.34       89.88      3.40 o 
  -5   3   4     2315.32     2276.91     20.59 o 
  -4   3   4       36.91       42.77      2.25 o 
  -3   3   4     2059.46     2002.30     18.75 o 
  -2   3   4       88.92       98.45      2.98 o 
  -1   3   4     3663.06     3728.16     33.31 o 
   0   3   4       52.36       58.63      4.91 o 
   1   3   4     3141.28     3170.56     26.73 o 
   2   3   4       44.84       49.08      2.88 o 
   3   3   4      149.80      132.02      3.42 o 
   4   3   4        2.10       -2.44      2.44 o 
   5   3   4      373.53      388.46      5.05 o 
   6   3   4       10.19        6.55      2.49 o 
   7   3   4      140.31      148.12      6.42 o 
   8   3   4        6.78        7.07      4.07 o 
   9   3   4        1.39       -1.03      4.28 o 
  10   3   4       61.30       66.17      5.42 o 
  11   3   4       47.54       51.34      6.44 o 
  12   3   4       17.08        3.61      7.12 o 
  13   3   4        0.36       -5.46      7.49 o 
  14   3   4        1.24       -7.89      7.89 o 
  15   3   4       60.21       74.58     10.71 o 
  16   3   4        7.34        0.67     11.22 o 
 -15   4   4        2.48       -4.85     12.77 o 
 -14   4   4        1.79        3.15      6.33 o 
 -13   4   4       53.97       75.95      8.48 o 
 -12   4   4       36.36       33.99      7.14 o 
 -11   4   4       14.78       15.02      6.06 o 
 -10   4   4       50.47       52.70      7.61 o 
  -9   4   4      116.75      103.84      5.78 o 
  -8   4   4        7.32        5.02      5.15 o 
  -7   4   4        0.09       -4.78      4.89 o 
  -6   4   4       77.97       78.67     12.48 o 
  -5   4   4        0.00       -2.03      5.76 o 
  -4   4   4        5.77       -3.60      3.60 o 
  -3   4   4       14.80        7.37      3.14 o 
  -2   4   4      190.05      195.15     11.08 o 
  -1   4   4       37.70       38.52      4.93 o 
   0   4   4      554.38      545.56     10.06 o 
   1   4   4      124.74      133.40      8.57 o 
   2   4   4      895.30      831.25     17.10 o 
   3   4   4        3.30       -2.62      5.21 o 
   4   4   4      432.99      409.02     11.56 o 
   5   4   4       29.91       31.66      4.89 o 
   6   4   4      659.98      640.40     10.20 o 
   7   4   4       34.68       35.63      4.20 o 
   8   4   4      477.23      482.05      9.33 o 
   9   4   4       14.94       12.19      5.16 o 
  10   4   4      291.65      304.21      9.13 o 
  11   4   4        6.73        6.78      6.08 o 
  12   4   4      151.07      172.74      8.01 o 
  13   4   4       29.32       20.80      8.73 o 
 -11   5   4      212.45      238.96     14.83 o 
 -10   5   4       15.22       22.90     16.46 o 
  -9   5   4      287.62      274.91     14.96 o 
  -8   5   4       63.90       48.09      9.58 o 
  -7   5   4      393.28      415.50     17.94 o 
  -6   5   4        2.89        0.76      4.86 o 
  -5   5   4      427.06      432.77     20.98 o 
  -4   5   4      171.69      163.89     14.33 o 
  -3   5   4      511.80      544.66     35.42 o 
  -2   5   4      229.63      210.96     11.51 o 
  -1   5   4      162.40      166.20     17.47 o 
   0   5   4       55.70       43.75     10.08 o 
   1   5   4      187.91      182.82     14.28 o 
   2   5   4        0.59       -0.09     11.80 o 
   3   5   4      129.56      144.75     14.94 o 
   4   5   4       11.54       11.23     11.53 o 
   5   5   4       32.34       24.19     11.89 o 
   6   5   4      252.71      238.62     10.50 o 
   7   5   4       19.06       12.69      9.66 o 
   8   5   4        0.79       -2.06      9.68 o 
   9   5   4        2.93       15.65     10.28 o 
 -19   0   5       45.27       45.94     18.43 o 
 -17   0   5      116.22      178.16     17.72 o 
 -15   0   5       23.72       -0.16     13.00 o 
 -13   0   5       54.42       21.35      6.23 o 
 -11   0   5      195.68      209.40      7.83 o 
  -9   0   5      318.02      302.36      8.13 o 
  -7   0   5     2346.87     2391.51     30.08 o 
  -5   0   5     8156.28     8024.40    101.23 o 
  -3   0   5     9603.68    10116.83    112.14 o 
  -1   0   5     2434.96     2391.75     24.60 o 
   1   0   5     7460.37     7850.96     78.04 o 
   3   0   5     7599.62     7242.27     81.85 o 
   5   0   5     2521.83     2233.99     24.24 o 
   7   0   5     2602.55     2553.14     35.21 o 
   9   0   5       45.48       40.19      3.92 o 
  11   0   5      177.06      155.89      6.94 o 
  13   0   5      459.50      419.12     23.39 o 
  15   0   5      159.59      141.41     17.37 o 
  17   0   5        1.08      -17.84     17.84 o 
  19   0   5       45.39       87.97     21.31 o 
 -20   1   5        0.36      -13.11     13.11 o 
 -19   1   5        0.47      -12.73     12.73 o 
 -18   1   5      183.44      154.83     12.26 o 
 -17   1   5       71.08       70.51      9.81 o 
 -16   1   5       56.99       75.06      9.51 o 
 -15   1   5       42.67       37.07      6.99 o 
 -14   1   5      890.09      907.52     16.56 o 
 -13   1   5       38.07       33.30      5.54 o 
 -12   1   5     1226.00     1223.92     14.68 o 
 -11   1   5        2.61       -3.21      3.21 o 
 -10   1   5      688.69      664.65     10.43 o 
  -9   1   5       88.53       77.49      4.06 o 
  -8   1   5     1585.52     1483.43     15.72 o 
  -7   1   5       42.03       41.97      2.48 o 
  -6   1   5     3494.82     3333.34     28.93 o 
  -5   1   5        6.04        4.71      1.55 o 
  -4   1   5     4096.34     4094.05     28.10 o 
  -3   1   5     1126.40     1284.06      9.05 o 
  -2   1   5     3894.27     3699.72     25.52 o 
  -1   1   5     1139.58     1274.90      9.74 o 
   0   1   5     3724.62     3953.83     25.93 o 
   1   1   5      727.77      813.16      6.98 o 
   2   1   5     1542.11     1647.23     12.43 o 
   3   1   5       16.01       20.09      1.55 o 
   4   1   5     2314.56     2548.64     18.93 o 
   5   1   5       47.25       45.72      2.32 o 
   6   1   5      687.32      661.69      6.68 o 
   7   1   5        0.90       -2.03      2.03 o 
   8   1   5       21.80       17.93      2.68 o 
   9   1   5        2.37        4.68      2.81 o 
  10   1   5      665.93      690.61      8.05 o 
  11   1   5       52.67       57.13      4.31 o 
  12   1   5      546.69      562.63     10.12 o 
  13   1   5       10.63        7.34      9.27 o 
  14   1   5       63.01       87.36      9.30 o 
  15   1   5        0.04        0.36      9.61 o 
  16   1   5      251.07      253.63     12.53 o 
  17   1   5       64.78       88.94     14.39 o 
  18   1   5       10.16       31.34     13.93 o 
 -19   2   5        4.64        7.66     14.47 o 
 -18   2   5        1.69       -8.04     11.06 o 
 -17   2   5       14.70       15.95     11.58 o 
 -16   2   5        2.42        1.80      7.46 o 
 -15   2   5       37.62       41.74      7.15 o 
 -14   2   5       62.12       64.96      7.07 o 
 -13   2   5       13.94       17.97      5.60 o 
 -12   2   5      216.91      217.05      5.93 o 
 -11   2   5      680.44      667.01      9.02 o 
 -10   2   5      250.67      260.53      5.63 o 
  -9   2   5        6.30        1.07      3.07 o 
  -8   2   5      489.64      508.59      7.22 o 
  -7   2   5      153.43      155.81      3.84 o 
  -6   2   5       24.96       32.63      2.34 o 
  -5   2   5     5295.61     5564.71     39.96 o 
  -4   2   5      838.85      888.42      7.75 o 
  -3   2   5     8865.05     9167.45     68.99 o 
  -2   2   5      140.86      145.00      4.55 o 
  -1   2   5     2664.20     2659.30     17.90 o 
   0   2   5       80.40       78.62      1.95 o 
   1   2   5     5520.58     5503.84     44.04 o 
   2   2   5       38.04       42.77      2.11 o 
   3   2   5     4813.68     4694.52     33.88 o 
   4   2   5       80.04       81.37      2.36 o 
   5   2   5     4903.61     4987.70     34.66 o 
   6   2   5       92.32       94.38      2.68 o 
   7   2   5     1764.34     1742.75     14.17 o 
   8   2   5       17.63        9.21      2.98 o 
   9   2   5      705.19      707.44      8.84 o 
  10   2   5      300.52      277.39      6.43 o 
  11   2   5      361.14      342.65      8.62 o 
  12   2   5       28.84       17.26      6.74 o 
  13   2   5      335.01      329.53     11.56 o 
  14   2   5        6.89       -7.20      8.50 o 
  15   2   5       15.34       11.50     10.77 o 
  16   2   5        5.98        7.62     27.04 o 
  17   2   5        8.92       -9.50     13.13 o 
 -18   3   5       39.77       57.59     13.84 o 
 -17   3   5        3.66       -5.13     10.36 o 
 -16   3   5      310.63      347.63     14.86 o 
 -15   3   5        4.37       -3.13     12.62 o 
 -14   3   5      122.56      129.91     15.46 o 
 -13   3   5        8.44        9.83      6.87 o 
 -12   3   5      329.03      349.36      9.62 o 
 -11   3   5        1.37       -5.02      5.02 o 
 -10   3   5      811.55      803.77     12.41 o 
  -9   3   5       97.33       76.88      4.91 o 
  -8   3   5     1136.90     1148.59     14.68 o 
  -7   3   5      445.81      445.55      6.72 o 
  -6   3   5     1645.57     1633.02     15.96 o 
  -5   3   5      322.19      336.08      5.25 o 
  -4   3   5      597.23      560.79      6.31 o 
  -3   3   5      128.00      128.74      3.30 o 
  -2   3   5     3704.04     3726.73     33.38 o 
  -1   3   5      168.39      190.55      5.45 o 
   0   3   5      320.07      305.35      4.74 o 
   1   3   5      117.98      117.70      4.01 o 
   2   3   5      235.84      239.93      3.77 o 
   3   3   5      122.76      125.87      3.77 o 
   4   3   5       69.31       75.60      2.78 o 
   5   3   5       15.43       11.89      2.43 o 
   6   3   5       46.90       43.52      2.60 o 
   7   3   5       36.03       35.12      4.28 o 
   8   3   5      130.81      124.61      4.82 o 
   9   3   5        0.12       -2.85      4.54 o 
  10   3   5      794.85      810.17     12.38 o 
  11   3   5       12.45        5.18      6.18 o 
  12   3   5       44.72       39.72      7.43 o 
  13   3   5       17.89       14.68      8.16 o 
  14   3   5       47.57       37.77      8.66 o 
  15   3   5        2.09        6.23     10.92 o 
  16   3   5       25.86       32.41     11.58 o 
 -15   4   5       36.92       35.34      9.69 o 
 -14   4   5        0.25       -4.87      6.55 o 
 -13   4   5        0.32       -1.17      7.11 o 
 -12   4   5       91.15       98.82      8.42 o 
 -11   4   5       41.16       40.33      6.35 o 
 -10   4   5       25.00       28.85      7.95 o 
  -9   4   5       21.05       18.47      6.11 o 
  -8   4   5        9.19       10.58      5.22 o 
  -7   4   5       50.76       59.36      8.89 o 
  -6   4   5        3.96        7.23      7.32 o 
  -5   4   5      389.91      374.91     11.70 o 
  -4   4   5       18.31       19.52      3.73 o 
  -3   4   5     1069.15     1077.71     17.68 o 
  -2   4   5       16.20       12.28      3.15 o 
  -1   4   5     1003.04      973.16     10.88 o 
   0   4   5      302.48      308.92      9.23 o 
   1   4   5     1962.74     1865.78     37.69 o 
   2   4   5        0.63       -3.38      8.69 o 
   3   4   5     1500.46     1468.73     19.94 o 
   4   4   5        9.66        8.74      4.54 o 
   5   4   5     1576.91     1591.04     24.85 o 
   6   4   5        0.51       -1.44      3.55 o 
   7   4   5      649.38      674.21     10.60 o 
   8   4   5      264.67      263.76      7.90 o 
   9   4   5      302.90      318.02      8.92 o 
  10   4   5       19.01       11.85      6.94 o 
  11   4   5      142.31      156.55      7.45 o 
  12   4   5        0.99        5.15      7.63 o 
  13   4   5      167.78      168.60      9.77 o 
 -11   5   5       19.91       36.49     12.65 o 
 -10   5   5       90.21       91.05     12.17 o 
  -9   5   5        5.62       10.82     10.02 o 
  -8   5   5      191.70      206.17     39.78 o 
  -7   5   5        2.83        3.40      7.03 o 
  -6   5   5      281.01      280.06      8.90 o 
  -5   5   5       21.67       24.57      5.37 o 
  -4   5   5      220.23      200.09     14.29 o 
  -3   5   5        5.79       -9.29      9.29 o 
  -2   5   5       79.65       59.59     10.18 o 
  -1   5   5       56.02       51.26      9.57 o 
   0   5   5      134.97      132.61     13.87 o 
   1   5   5        0.77        4.44     11.08 o 
   2   5   5      116.82      110.95     13.61 o 
   3   5   5       12.57        4.19     11.45 o 
   4   5   5       27.98       21.25     19.73 o 
   5   5   5      135.20      117.47      7.78 o 
   6   5   5       27.80       14.06      7.59 o 
   7   5   5      106.79      105.45     10.38 o 
   8   5   5        8.95       11.72     10.11 o 
   9   5   5        0.39      -10.78     10.78 o 
 -20   0   6        1.46       16.77     21.31 o 
 -18   0   6       13.93       28.06     16.42 o 
 -16   0   6        8.30        0.08     10.60 o 
 -14   0   6       12.40       -3.66      8.36 o 
 -12   0   6      943.62      888.02     17.00 o 
 -10   0   6      916.82      926.26     14.41 o 
  -8   0   6     2537.78     2691.68     32.59 o 
  -6   0   6     4792.00     4904.33     55.73 o 
  -4   0   6     1335.37     1377.45     19.92 o 
  -2   0   6    18843.00    18949.88    246.16 o 
   0   0   6    10312.62    10492.92    118.06 o 
   2   0   6     4435.43     4351.29     49.91 o 
   4   0   6     4964.21     4602.18     52.99 o 
   6   0   6     5616.41     5536.09     85.18 o 
   8   0   6     4396.76     4334.98     42.02 o 
  10   0   6      247.25      234.99      7.56 o 
  12   0   6      140.76      140.36      9.91 o 
  14   0   6       32.74       23.35      8.80 o 
  16   0   6       32.42       30.31     15.59 o 
  18   0   6        3.47        7.54     18.19 o 
 -20   1   6        3.40        9.01     23.82 o 
 -19   1   6       21.77       34.71     12.32 o 
 -18   1   6        2.92        7.27     14.31 o 
 -17   1   6      289.82      292.39     16.10 o 
 -16   1   6       17.55        5.78      8.69 o 
 -15   1   6      891.44      932.81     17.66 o 
 -14   1   6        7.33       -3.05      6.48 o 
 -13   1   6      129.98      134.23      7.23 o 
 -12   1   6       80.54       65.66      4.94 o 
 -11   1   6     1393.54     1398.34     16.13 o 
 -10   1   6      371.37      388.99     15.26 o 
  -9   1   6     1568.96     1511.14     16.09 o 
  -8   1   6       12.36       11.05      2.10 o 
  -7   1   6     2693.25     2649.36     25.65 o 
  -6   1   6      231.84      248.30      4.36 o 
  -5   1   6      212.20      154.20      2.87 o 
  -4   1   6      389.38      427.37      4.12 o 
  -3   1   6      536.38      600.65      5.13 o 
  -2   1   6       58.55       66.64      2.69 o 
  -1   1   6       86.62       88.96      2.23 o 
   0   1   6        2.34        2.61      1.30 o 
   1   1   6      362.60      399.14      4.36 o 
   2   1   6       31.05       17.85      1.56 o 
   3   1   6     2569.09     2662.28     20.70 o 
   4   1   6      667.92      791.26      7.62 o 
   5   1   6     1204.98     1170.19     10.49 o 
   6   1   6      279.92      320.40      4.99 o 
   7   1   6     1090.87     1014.08      9.31 o 
   8   1   6       24.59       27.04      3.22 o 
   9   1   6     2467.19     2502.01     20.12 o 
  10   1   6      169.69      161.92      6.44 o 
  11   1   6     1034.21     1057.49     13.06 o 
  12   1   6        1.92       -3.26      4.90 o 
  13   1   6      898.21      913.19     14.88 o 
  14   1   6        0.10       -2.21      8.20 o 
  15   1   6      156.44      159.63     11.24 o 
  16   1   6        4.49       -8.53      9.65 o 
  17   1   6      147.41      155.52     15.03 o 
  18   1   6        0.25       -5.25     16.60 o 
 -19   2   6        0.26        8.90     14.33 o 
 -18   2   6       10.55        6.44     20.40 o 
 -17   2   6       41.73       38.05     10.03 o 
 -16   2   6        1.33       -4.90      7.62 o 
 -15   2   6       34.18       22.38      8.58 o 
 -14   2   6        1.61       -6.24      6.24 o 
 -13   2   6       39.28       26.78      5.70 o 
 -12   2   6      827.01      834.05     12.24 o 
 -11   2   6      426.33      459.41      7.73 o 
 -10   2   6      515.56      539.58      9.59 o 
  -9   2   6      174.75      154.23      4.43 o 
  -8   2   6      338.31      344.65      6.25 o 
  -7   2   6        0.23       -2.65      2.65 o 
  -6   2   6     2380.80     2460.93     19.49 o 
  -5   2   6        1.28       -1.62      1.93 o 
  -4   2   6     3937.47     4074.38     31.32 o 
  -3   2   6     3635.04     3980.18     28.92 o 
  -2   2   6    14865.87    15392.16    107.83 o 
  -1   2   6       85.26       83.21      2.97 o 
   0   2   6     6508.23     6657.71     45.42 o 
   1   2   6      251.20      260.75      3.65 o 
   2   2   6     4983.33     4916.44     37.18 o 
   3   2   6      270.37      283.29      3.91 o 
   4   2   6     3484.27     3427.20     25.35 o 
   5   2   6        8.78        9.08      2.32 o 
   6   2   6      859.42      826.58      8.46 o 
   7   2   6        1.67       -2.62      2.62 o 
   8   2   6      821.89      828.77      9.60 o 
   9   2   6      440.99      415.60      7.09 o 
  10   2   6       69.98       62.51      7.09 o 
  11   2   6       48.47       47.67      5.47 o 
  12   2   6        8.13       -1.62      6.84 o 
  13   2   6        4.45       -4.25      6.96 o 
  14   2   6        5.16        9.18     12.46 o 
  15   2   6        0.12        3.53     10.22 o 
  16   2   6       38.43       33.96     14.08 o 
  17   2   6       15.94        7.81     14.51 o 
 -18   3   6        0.07       -0.79     18.43 o 
 -17   3   6       44.20       34.33     13.08 o 
 -16   3   6       12.66        9.20      9.75 o 
 -15   3   6        5.75       14.25      8.95 o 
 -14   3   6       21.05       17.34      8.72 o 
 -13   3   6      458.65      491.23     13.05 o 
 -12   3   6       91.96       87.69      6.11 o 
 -11   3   6      487.55      500.69     14.47 o 
 -10   3   6       27.48       22.19      5.92 o 
  -9   3   6      366.50      365.77      9.07 o 
  -8   3   6       72.84       71.28      4.50 o 
  -7   3   6      549.38      513.65      6.28 o 
  -6   3   6       50.79       49.16      2.56 o 
  -5   3   6     1977.36     1960.89     19.62 o 
  -4   3   6       96.28       98.80      2.85 o 
  -3   3   6      635.78      633.48      6.96 o 
  -2   3   6        5.47        5.23      1.92 o 
  -1   3   6      543.88      560.86      5.81 o 
   0   3   6       62.90       67.70      3.58 o 
   1   3   6       20.74       20.13      1.84 o 
   2   3   6      208.26      217.72      3.29 o 
   3   3   6      129.61      113.89      3.17 o 
   4   3   6      100.30      101.93      3.09 o 
   5   3   6       35.91       34.30      3.37 o 
   6   3   6       55.24       59.62      4.81 o 
   7   3   6     1284.23     1278.65     15.35 o 
   8   3   6        3.20        1.76      4.54 o 
   9   3   6       85.20       87.17      5.17 o 
  10   3   6       30.36       31.63      5.95 o 
  11   3   6        7.28       -4.67      6.15 o 
  12   3   6        9.62        5.79      7.36 o 
  13   3   6      243.32      235.05     14.72 o 
  14   3   6        0.30       -9.22      9.22 o 
  15   3   6       15.26      -11.36     22.75 o 
 -15   4   6        2.63       -1.38     10.66 o 
 -14   4   6        8.69        7.28      6.67 o 
 -13   4   6       14.55        8.23      7.19 o 
 -12   4   6       80.20       77.95      7.42 o 
 -11   4   6       16.59       10.35      6.27 o 
 -10   4   6      278.58      299.81     14.33 o 
  -9   4   6        2.83        2.36      6.15 o 
  -8   4   6      211.52      220.05      8.91 o 
  -7   4   6       15.90       11.75      5.03 o 
  -6   4   6      786.98      836.08     17.30 o 
  -5   4   6       37.51       34.75      5.35 o 
  -4   4   6     1091.90     1109.33     12.77 o 
  -3   4   6      292.89      305.74      6.38 o 
  -2   4   6     1862.74     1852.77     18.51 o 
  -1   4   6       66.31       60.45      3.49 o 
   0   4   6      825.10      815.65     15.39 o 
   1   4   6       40.11       35.49      5.13 o 
   2   4   6      751.38      726.68     12.06 o 
   3   4   6      347.78      356.25      8.62 o 
   4   4   6     1184.34     1161.25     17.28 o 
   5   4   6      159.71      152.39      5.60 o 
   6   4   6      523.49      547.43      9.22 o 
   7   4   6        2.10        3.95      4.50 o 
   8   4   6      303.08      319.46      8.83 o 
   9   4   6      138.64      148.44      9.73 o 
  10   4   6       25.33       26.25      6.36 o 
  11   4   6       35.55       28.99      6.79 o 
  12   4   6        1.55        7.04      7.90 o 
  13   4   6        1.22        1.05      8.73 o 
 -10   5   6       13.95       21.87     10.97 o 
  -9   5   6       67.43       71.43     16.67 o 
  -8   5   6        0.69       -6.62      6.62 o 
  -7   5   6      109.90      119.59      7.42 o 
  -6   5   6       15.08       14.47      5.24 o 
  -5   5   6       35.63       28.75      5.22 o 
  -4   5   6        1.60        6.36     12.02 o 
  -3   5   6        8.26       -0.80      8.68 o 
  -2   5   6       52.12       47.83     10.10 o 
  -1   5   6       28.11       27.73     11.65 o 
   0   5   6       57.35       75.49     14.35 o 
   1   5   6        0.61       -2.80     11.33 o 
   2   5   6        2.94       -5.74     12.29 o 
   3   5   6       11.86        8.22     12.64 o 
   4   5   6        0.75        2.28     15.16 o 
   5   5   6        5.61       -0.78      6.95 o 
   6   5   6        0.41       -3.40      8.59 o 
   7   5   6       15.33       13.64      9.91 o 
   8   5   6        0.11        8.13     10.75 o 
 -19   0   7        2.58       11.37     17.68 o 
 -17   0   7       38.28       48.51     17.25 o 
 -15   0   7      164.05      152.05     18.45 o 
 -13   0   7      539.33      504.14     24.23 o 
 -11   0   7     1563.64     1622.18     28.24 o 
  -9   0   7     5502.22     5569.04     64.69 o 
  -7   0   7     4913.63     4876.56     49.90 o 
  -5   0   7    15519.39    15637.99    173.08 o 
  -3   0   7     8701.78     8855.58    134.80 o 
  -1   0   7     7383.58     7494.11     94.34 o 
   1   0   7    15391.41    16005.38    178.82 o 
   3   0   7     1834.71     1884.51     23.21 o 
   5   0   7     2020.07     2055.34     63.60 o 
   7   0   7      372.67      357.67      7.00 o 
   9   0   7     1290.74     1255.16     16.54 o 
  11   0   7      926.02      804.11     17.29 o 
  13   0   7       42.32       55.20      8.32 o 
  15   0   7      141.98      211.86     19.26 o 
  17   0   7       42.16       37.34     18.63 o 
 -20   1   7       16.82        3.66     13.96 o 
 -19   1   7        5.26       11.03     12.79 o 
 -18   1   7       27.90       32.78     10.29 o 
 -17   1   7       14.83       14.16      9.48 o 
 -16   1   7       46.45       61.64      9.01 o 
 -15   1   7       25.58       29.65      6.84 o 
 -14   1   7      285.77      317.88     10.87 o 
 -13   1   7      171.37      154.87      7.39 o 
 -12   1   7       61.64       54.49      5.29 o 
 -11   1   7      388.95      357.66      7.88 o 
 -10   1   7       17.70       21.51      3.31 o 
  -9   1   7       98.95      112.12      3.91 o 
  -8   1   7      152.37      169.26      4.39 o 
  -7   1   7        5.29        4.62      1.55 o 
  -6   1   7       73.21       71.36      2.42 o 
  -5   1   7        0.59        1.90      1.54 o 
  -4   1   7     1628.71     1756.85     14.15 o 
  -3   1   7       67.61       79.46      2.21 o 
  -2   1   7      112.96       99.44      2.24 o 
  -1   1   7       27.30       27.50      1.74 o 
   0   1   7     3968.92     3967.99     27.34 o 
   1   1   7       92.41       90.24      2.26 o 
   2   1   7     4969.33     5127.27     38.52 o 
   3   1   7       84.97       88.73      2.63 o 
   4   1   7     5478.69     5524.30     42.05 o 
   5   1   7       94.50       94.89      2.88 o 
   6   1   7     2592.36     2555.56     20.80 o 
   7   1   7       35.26       36.22      2.88 o 
   8   1   7     3209.08     3153.04     24.47 o 
   9   1   7       46.13       40.87      3.64 o 
  10   1   7     2020.32     1989.62     22.02 o 
  11   1   7       13.94        8.75      4.90 o 
  12   1   7      282.18      291.10      9.41 o 
  13   1   7       18.73       20.73      6.57 o 
  14   1   7        9.23        5.75      7.87 o 
  15   1   7        5.76        1.25      9.50 o 
  16   1   7        8.81        2.59     10.27 o 
  17   1   7       13.80       20.15     14.43 o 
 -19   2   7        3.68       -8.19     19.83 o 
 -18   2   7       64.38       67.98     20.80 o 
 -17   2   7        0.58        1.95     11.75 o 
 -16   2   7       26.76       18.19      7.94 o 
 -15   2   7       42.22       38.95      7.20 o 
 -14   2   7        7.85        8.33      6.38 o 
 -13   2   7      136.61      136.17      7.19 o 
 -12   2   7        1.56       -3.81      4.85 o 
 -11   2   7     1048.57     1046.28     13.39 o 
 -10   2   7       29.65       31.26      4.09 o 
  -9   2   7     5114.17     5159.21     45.45 o 
  -8   2   7        2.33        1.02      2.98 o 
  -7   2   7     3694.47     3707.82     32.71 o 
  -6   2   7      102.08      101.12      2.81 o 
  -5   2   7     4966.70     4802.95     41.32 o 
  -4   2   7       57.80       56.85      2.25 o 
  -3   2   7     2005.21     1915.66     14.57 o 
  -2   2   7      394.46      444.23      5.00 o 
  -1   2   7     2788.04     2746.67     21.43 o 
   0   2   7       52.17       54.84      2.07 o 
   1   2   7     3348.39     3322.54     24.50 o 
   2   2   7       62.06       63.29      2.40 o 
   3   2   7      172.24      157.87      3.23 o 
   4   2   7      190.73      191.42      3.79 o 
   5   2   7      831.04      828.96      8.07 o 
   6   2   7      245.06      248.91      5.12 o 
   7   2   7       97.65       95.59      3.91 o 
   8   2   7       16.24       11.39      3.61 o 
   9   2   7       96.12       92.20      4.68 o 
  10   2   7       81.58       85.94      4.82 o 
  11   2   7       20.29        5.60      5.05 o 
  12   2   7        8.25        6.65      6.92 o 
  13   2   7       28.37       43.62      9.25 o 
  14   2   7       20.24       21.08     10.01 o 
  15   2   7       15.32       26.22     13.36 o 
  16   2   7       26.28       12.33     12.64 o 
  17   2   7       30.31       28.27     15.17 o 
 -17   3   7        0.27      -11.32     12.00 o 
 -16   3   7        1.94        5.12     21.45 o 
 -15   3   7        1.82       -5.42      8.82 o 
 -14   3   7      517.83      580.59     16.26 o 
 -13   3   7        9.37        7.78      7.23 o 
 -12   3   7       78.33       88.82      7.20 o 
 -11   3   7        2.42       -3.35      5.17 o 
 -10   3   7      181.77      190.32      6.62 o 
  -9   3   7       12.50        7.47      4.42 o 
  -8   3   7       16.98       14.21      4.14 o 
  -7   3   7      205.50      189.09      5.66 o 
  -6   3   7      244.13      215.43      8.88 o 
  -5   3   7      242.18      254.58      4.65 o 
  -4   3   7        6.53        5.38      2.17 o 
  -3   3   7       94.61      107.03      2.74 o 
  -2   3   7      708.40      728.64      6.43 o 
  -1   3   7       36.66       30.19      2.24 o 
   0   3   7     1242.14     1225.12      9.49 o 
   1   3   7       12.82       10.05      1.90 o 
   2   3   7     1705.22     1701.27     14.02 o 
   3   3   7        3.76        4.58      2.56 o 
   4   3   7     1545.78     1510.27     15.08 o 
   5   3   7       53.29       54.46      3.76 o 
   6   3   7     2520.45     2545.31     26.25 o 
   7   3   7       28.70       16.58      4.54 o 
   8   3   7      360.99      376.42      8.72 o 
   9   3   7        1.15       -1.69      4.62 o 
  10   3   7      883.00      872.41     14.57 o 
  11   3   7        7.24       10.55      7.47 o 
  12   3   7       97.97       95.88      8.54 o 
  13   3   7       13.37       12.46     14.33 o 
  14   3   7      107.40      109.12     13.51 o 
  15   3   7        0.43      -16.66     16.66 o 
 -15   4   7       53.66       61.42     11.53 o 
 -14   4   7        0.98       -4.50      7.23 o 
 -13   4   7       50.94       57.83      9.48 o 
 -12   4   7        4.30       -2.98      6.67 o 
 -11   4   7      188.62      209.42     10.06 o 
 -10   4   7       31.65       29.80      7.24 o 
  -9   4   7      398.79      408.97     12.17 o 
  -8   4   7        0.71       -6.00      6.00 o 
  -7   4   7      390.65      417.91      9.94 o 
  -6   4   7       28.69       32.85      4.02 o 
  -5   4   7      765.55      771.48     14.82 o 
  -4   4   7      595.20      594.43      9.76 o 
  -3   4   7      892.68      865.31     11.78 o 
  -2   4   7        4.62        2.45      4.09 o 
  -1   4   7      675.64      678.79     12.39 o 
   0   4   7       18.08       11.46      4.97 o 
   1   4   7      395.34      398.14      9.79 o 
   2   4   7       38.73       35.31      4.51 o 
   3   4   7       15.27       15.65      4.54 o 
   4   4   7       35.90       28.57      3.90 o 
   5   4   7       14.62       15.12      3.69 o 
   6   4   7        1.28       -4.29      4.29 o 
   7   4   7        0.95       -4.82      4.82 o 
   8   4   7       48.70       46.77      5.71 o 
   9   4   7        0.49        1.49      5.76 o 
  10   4   7        1.34       -0.70      6.23 o 
  11   4   7        4.66        4.89      7.55 o 
  12   4   7        3.56       -4.33      8.18 o 
 -10   5   7        6.65       12.46     12.14 o 
  -9   5   7       49.75       55.62     10.89 o 
  -8   5   7        2.94       -4.38      6.94 o 
  -7   5   7       13.52       18.98      9.52 o 
  -6   5   7       20.92       25.97      5.63 o 
  -5   5   7        2.71       -2.10      6.89 o 
  -4   5   7        0.58       -5.57      5.57 o 
  -3   5   7        0.97       -1.12      9.44 o 
  -2   5   7        9.79       20.15     12.52 o 
  -1   5   7        0.07       -5.17     12.35 o 
   0   5   7      141.00      129.52     14.48 o 
   1   5   7        0.19        1.40     11.06 o 
   2   5   7      309.40      301.37     16.82 o 
   3   5   7        3.62        0.17     12.11 o 
   4   5   7      294.08      273.14     16.81 o 
   5   5   7        9.50        2.21      8.16 o 
   6   5   7      148.52      160.79     11.48 o 
   7   5   7        9.45       -2.46      9.71 o 
   8   5   7      195.24      200.29     13.73 o 
 -20   0   8       43.89       14.52     20.88 o 
 -18   0   8      220.51      236.92     20.56 o 
 -16   0   8      201.97      180.52     18.59 o 
 -14   0   8      978.17      986.27     24.77 o 
 -12   0   8     1153.87     1210.15     50.60 o 
 -10   0   8     1346.34     1270.74     21.20 o 
  -8   0   8     1085.85      982.50     15.33 o 
  -6   0   8      454.82      374.46      8.65 o 
  -4   0   8     1928.47     1853.04     22.99 o 
  -2   0   8     8135.35     8297.25    114.46 o 
   0   0   8     1643.44     1814.66     22.19 o 
   2   0   8     4533.44     4945.37     56.92 o 
   4   0   8      938.35     1070.88     14.94 o 
   6   0   8      283.35      268.86      7.50 o 
   8   0   8      869.49      896.37     12.94 o 
  10   0   8     2376.83     2316.85     35.14 o 
  12   0   8      322.47      337.25     12.99 o 
  14   0   8      257.25      327.62     22.77 o 
  16   0   8      119.76      114.30     21.51 o 
 -20   1   8        0.65       27.21     14.29 o 
 -19   1   8       44.20       42.37     20.11 o 
 -18   1   8        2.03       15.94     10.50 o 
 -17   1   8       14.23        8.35      9.28 o 
 -16   1   8        1.43       -2.46      8.62 o 
 -15   1   8       16.50        6.93      8.09 o 
 -14   1   8        3.28       16.45      7.56 o 
 -13   1   8      427.20      445.75     10.82 o 
 -12   1   8        0.05       -4.04      4.04 o 
 -11   1   8      791.10      781.10     10.23 o 
 -10   1   8       63.42       66.81      4.71 o 
  -9   1   8       91.34       89.64      4.10 o 
  -8   1   8       45.39       43.25      3.75 o 
  -7   1   8     1080.97     1098.17     11.04 o 
  -6   1   8      157.43      176.04      4.58 o 
  -5   1   8     2880.92     2884.19     25.64 o 
  -4   1   8      140.54      164.81      3.75 o 
  -3   1   8     3923.47     3946.64     30.41 o 
  -2   1   8      116.57      150.67      3.10 o 
  -1   1   8     4154.75     4113.30     33.38 o 
   0   1   8       36.15       31.48      1.93 o 
   1   1   8     8182.57     8010.95     60.20 o 
   2   1   8       13.25        8.75      2.15 o 
   3   1   8     3016.82     2765.55     23.22 o 
   4   1   8      111.72      114.01      3.48 o 
   5   1   8     3131.81     2981.02     25.05 o 
   6   1   8      423.83      430.54      6.03 o 
   7   1   8     1456.71     1441.15     13.42 o 
   8   1   8      180.24      166.08      4.38 o 
   9   1   8       47.39       38.54      4.27 o 
  10   1   8        4.29       -4.11      4.41 o 
  11   1   8      396.15      410.21      9.29 o 
  12   1   8        5.53        1.47      6.10 o 
  13   1   8      422.23      427.81     12.73 o 
  14   1   8        1.15       -3.20      7.87 o 
  15   1   8      149.89      159.92     12.04 o 
  16   1   8        0.73       12.18     20.44 o 
  17   1   8        0.85       29.01     14.36 o 
 -19   2   8       32.48       11.13     14.64 o 
 -18   2   8      113.46       93.18     14.34 o 
 -17   2   8      204.32      183.60     14.08 o 
 -16   2   8      212.11      215.06     20.22 o 
 -15   2   8        5.84       -7.25      8.82 o 
 -14   2   8      405.24      392.77     11.50 o 
 -13   2   8       14.64        7.97      5.99 o 
 -12   2   8      584.10      609.79     13.78 o 
 -11   2   8       67.80       55.68      6.25 o 
 -10   2   8      649.01      638.52      9.72 o 
  -9   2   8      564.05      558.11      9.48 o 
  -8   2   8     1538.71     1516.18     15.29 o 
  -7   2   8       75.77       78.01      3.40 o 
  -6   2   8     2177.32     2156.72     18.60 o 
  -5   2   8        0.38        2.19      2.27 o 
  -4   2   8     1770.90     1786.43     14.63 o 
  -3   2   8     1088.50     1144.08     10.02 o 
  -2   2   8     3099.68     2998.19     24.83 o 
  -1   2   8       68.77       84.61      3.04 o 
   0   2   8      317.06      307.77      4.30 o 
   1   2   8        4.81        4.38      2.16 o 
   2   2   8     1023.34     1045.43      9.58 o 
   3   2   8       20.00       24.30      2.50 o 
   4   2   8       19.93       25.83      2.27 o 
   5   2   8      126.13      118.31      5.63 o 
   6   2   8       42.79       39.25      3.50 o 
   7   2   8      428.22      412.92      7.52 o 
   8   2   8       14.55       10.97      3.78 o 
   9   2   8      146.15      146.89      5.25 o 
  10   2   8      405.48      442.19      9.34 o 
  11   2   8       31.46       18.82      7.12 o 
  12   2   8       74.34       92.49      8.28 o 
  13   2   8        0.29       -1.13      8.48 o 
  14   2   8      202.70      219.89     16.61 o 
  15   2   8       53.63       88.08     14.48 o 
  16   2   8       93.88      107.85     15.13 o 
 -17   3   8      112.82      149.85     32.07 o 
 -16   3   8        0.37       -8.48     12.49 o 
 -15   3   8       22.45       22.44     11.57 o 
 -14   3   8        1.03        4.44      8.35 o 
 -13   3   8        0.10        2.24      7.76 o 
 -12   3   8        0.36       -2.80      6.30 o 
 -11   3   8        7.80        5.05      5.84 o 
 -10   3   8       59.87       58.36      7.32 o 
  -9   3   8       58.30       50.92      4.95 o 
  -8   3   8        9.68        6.32      5.11 o 
  -7   3   8      166.43      170.49      5.22 o 
  -6   3   8       24.31       15.15      3.12 o 
  -5   3   8     6359.11     6486.77     52.34 o 
  -4   3   8       56.47       61.91      4.31 o 
  -3   3   8     2553.55     2564.55     19.72 o 
  -2   3   8      213.89      210.29      3.42 o 
  -1   3   8     2127.36     2071.10     15.87 o 
   0   3   8      265.89      266.05      3.99 o 
   1   3   8     2927.95     2862.31     21.63 o 
   2   3   8       22.35       21.35      2.66 o 
   3   3   8     4353.78     4298.64     35.80 o 
   4   3   8       24.96       26.37      3.56 o 
   5   3   8     1365.84     1377.50     15.93 o 
   6   3   8       11.07        6.49      4.36 o 
   7   3   8       91.28       94.03      5.41 o 
   8   3   8      111.37      101.63      5.85 o 
   9   3   8      552.34      578.27     12.01 o 
  10   3   8       42.52       33.57      6.62 o 
  11   3   8      308.64      289.24     15.93 o 
  12   3   8       27.06       29.37      9.39 o 
  13   3   8      229.60      229.53     12.13 o 
  14   3   8       21.25       15.97     15.69 o 
 -15   4   8       26.92       24.12     14.50 o 
 -14   4   8      136.72      142.48     12.17 o 
 -13   4   8        0.18        4.32      5.20 o 
 -12   4   8      249.52      278.70     11.90 o 
 -11   4   8        1.14       -7.31      7.31 o 
 -10   4   8      205.33      229.69     10.21 o 
  -9   4   8        0.79        1.91      6.63 o 
  -8   4   8      612.05      620.08     19.60 o 
  -7   4   8      397.68      393.77      9.89 o 
  -6   4   8      434.05      445.21      8.70 o 
  -5   4   8       78.99       78.94      6.00 o 
  -4   4   8      257.93      259.07      7.74 o 
  -3   4   8       36.80       23.49      7.61 o 
  -2   4   8      432.55      420.87     10.18 o 
  -1   4   8       14.48       18.15      5.26 o 
   0   4   8      507.12      485.49     10.93 o 
   1   4   8       13.13       15.13      5.36 o 
   2   4   8      619.80      605.36     10.65 o 
   3   4   8        6.45       -1.45      4.35 o 
   4   4   8       14.62       14.74      3.11 o 
   5   4   8      309.64      294.11      6.68 o 
   6   4   8       14.66        7.56      4.80 o 
   7   4   8       62.60       67.26      5.72 o 
   8   4   8       27.70       33.67      5.90 o 
   9   4   8       61.41       67.32      6.63 o 
  10   4   8       89.81       97.55      7.37 o 
  11   4   8        0.54       -3.34      7.58 o 
  12   4   8       54.13       71.59      9.47 o 
 -10   5   8       36.88       44.37     11.30 o 
  -9   5   8       48.00       67.51      8.44 o 
  -8   5   8        0.36       -3.78      7.08 o 
  -7   5   8       88.78       86.74      7.58 o 
  -6   5   8        6.58       -4.18      5.76 o 
  -5   5   8       92.92       83.88      6.94 o 
  -4   5   8        5.74        0.10      5.90 o 
  -3   5   8      253.68      232.79      7.02 o 
  -2   5   8        3.47        6.89     11.91 o 
  -1   5   8      459.22      464.41     23.54 o 
   0   5   8        0.37      -10.02     12.74 o 
   1   5   8      534.73      512.32     30.75 o 
   2   5   8        4.24       15.48     13.19 o 
   3   5   8      391.89      407.91     20.85 o 
   4   5   8        4.23       -2.60     19.89 o 
   5   5   8      491.75      501.11     17.71 o 
   6   5   8        9.40        3.94      5.94 o 
   7   5   8      344.01      321.70     13.46 o 
 -19   0   9        3.12      -16.06     19.54 o 
 -17   0   9      213.31      172.28     19.97 o 
 -15   0   9        6.25        2.17     10.23 o 
 -13   0   9       57.01       42.66      9.72 o 
 -11   0   9      693.83      679.51     14.43 o 
  -9   0   9     1657.82     1660.75     25.69 o 
  -7   0   9     3312.61     3299.76     43.67 o 
  -5   0   9      257.73      218.34      5.91 o 
  -3   0   9       18.92       16.83      3.33 o 
  -1   0   9        0.63       -0.18      1.99 o 
   1   0   9     2718.62     3093.48     36.67 o 
   3   0   9     4049.45     4187.12     48.96 o 
   5   0   9     1038.63      954.43     29.40 o 
   7   0   9     2148.58     2049.24     26.91 o 
   9   0   9     1167.62     1117.94     17.63 o 
  11   0   9      552.47      555.39     15.27 o 
  13   0   9      215.56      235.96     13.89 o 
  15   0   9       21.81       29.05     17.44 o 
  17   0   9      106.02       99.81     23.09 o 
 -20   1   9       49.18       88.21     28.93 o 
 -19   1   9        0.55      -12.68     15.47 o 
 -18   1   9        0.16        4.46     10.21 o 
 -17   1   9        1.36       -2.04      9.28 o 
 -16   1   9       13.20       28.50      9.39 o 
 -15   1   9       53.38       33.23      9.16 o 
 -14   1   9      122.47       96.07      6.59 o 
 -13   1   9       75.63       75.22      5.79 o 
 -12   1   9     1053.48     1057.25     16.31 o 
 -11   1   9      348.89      357.72      6.98 o 
 -10   1   9      765.59      755.00     11.64 o 
  -9   1   9       97.00      101.12      3.82 o 
  -8   1   9     2308.23     2314.82     25.22 o 
  -7   1   9       12.21        8.55      2.72 o 
  -6   1   9     1808.30     1801.27     18.11 o 
  -5   1   9        0.36       -0.30      1.92 o 
  -4   1   9     6670.88     6809.02     57.99 o 
  -3   1   9       25.46       17.70      2.16 o 
  -2   1   9    10899.36    10975.29     87.40 o 
  -1   1   9     1016.65     1122.94      9.98 o 
   0   1   9     4047.21     4007.35     30.97 o 
   1   1   9      381.08      400.21      4.71 o 
   2   1   9     3758.89     3558.17     29.34 o 
   3   1   9      145.51      149.06      4.31 o 
   4   1   9     5329.88     5332.69     41.03 o 
   5   1   9        0.07       -2.14      2.53 o 
   6   1   9     3518.21     3682.74     29.56 o 
   7   1   9      203.93      175.14      4.50 o 
   8   1   9     1562.90     1579.12     15.60 o 
   9   1   9      115.95      112.50      5.11 o 
  10   1   9       55.16       51.76      5.39 o 
  11   1   9        0.72       -5.69      5.69 o 
  12   1   9        0.96       -0.69      6.74 o 
  13   1   9        0.31       -7.96      9.05 o 
  14   1   9       41.96       21.78      9.93 o 
  15   1   9        0.02        5.29     10.20 o 
  16   1   9        3.58        4.51     13.13 o 
  17   1   9        0.56        2.23     14.37 o 
 -19   2   9       13.41       -3.58     14.67 o 
 -18   2   9        0.21        5.83     13.14 o 
 -17   2   9      140.73      138.71     13.96 o 
 -16   2   9       19.67       17.44      9.14 o 
 -15   2   9      138.94      148.59      9.92 o 
 -14   2   9        8.58       -5.30      8.16 o 
 -13   2   9      627.03      665.97     13.54 o 
 -12   2   9       23.06       15.85      5.24 o 
 -11   2   9      769.32      821.13     20.67 o 
 -10   2   9       60.72       64.35      4.50 o 
  -9   2   9      906.66      918.83     11.66 o 
  -8   2   9      128.72      123.69      4.10 o 
  -7   2   9     1165.53     1122.26     11.09 o 
  -6   2   9      195.70      207.17      5.03 o 
  -5   2   9      839.91      778.43      8.77 o 
  -4   2   9      110.15      106.67      2.92 o 
  -3   2   9        1.95        4.21      2.22 o 
  -2   2   9        2.60        2.83      2.33 o 
  -1   2   9        6.30        5.68      2.15 o 
   0   2   9      122.42      129.92      3.04 o 
   1   2   9       23.04       21.57      2.42 o 
   2   2   9        1.89        2.81      2.37 o 
   3   2   9      738.96      701.82      7.65 o 
   4   2   9      331.21      352.31      5.29 o 
   5   2   9      738.55      678.61      8.53 o 
   6   2   9        1.47       -3.09      3.62 o 
   7   2   9     1920.31     1869.48     21.52 o 
   8   2   9       32.27       25.42      4.72 o 
   9   2   9      223.46      232.98      6.44 o 
  10   2   9        4.26        0.97      5.56 o 
  11   2   9      194.59      203.64      9.02 o 
  12   2   9       74.64       86.65      9.04 o 
  13   2   9      172.93      169.63     12.74 o 
  14   2   9        0.02        6.21      9.92 o 
  15   2   9       30.41       30.37     13.26 o 
  16   2   9        7.03       20.70     14.68 o 
 -17   3   9        0.27       13.66     12.65 o 
 -16   3   9        0.18      -11.29     11.29 o 
 -15   3   9        2.38        3.43     16.99 o 
 -14   3   9       25.40        8.50     10.74 o 
 -13   3   9        2.07       -2.05      9.68 o 
 -12   3   9      673.96      699.93     14.32 o 
 -11   3   9        0.10       -5.27      5.27 o 
 -10   3   9      121.46      116.20      5.92 o 
  -9   3   9        9.46        4.82      4.68 o 
  -8   3   9      856.16      893.29     12.68 o 
  -7   3   9       14.04        8.93      3.50 o 
  -6   3   9     1744.54     1758.46     18.44 o 
  -5   3   9      116.49      106.21      3.65 o 
  -4   3   9     1125.83     1097.39     11.07 o 
  -3   3   9        4.95        2.59      3.72 o 
  -2   3   9     2357.01     2348.63     19.09 o 
  -1   3   9       18.50       19.19      2.64 o 
   0   3   9      528.26      519.27      6.04 o 
   1   3   9      264.33      261.16      5.03 o 
   2   3   9     2276.46     2226.24     19.86 o 
   3   3   9      535.02      548.62      7.65 o 
   4   3   9      503.67      513.71      8.84 o 
   5   3   9       72.74       61.99      4.68 o 
   6   3   9      882.35      898.03     12.50 o 
   7   3   9       12.75        7.72      5.80 o 
   8   3   9      454.39      458.29     10.73 o 
   9   3   9        0.66        1.25      6.03 o 
  10   3   9       57.43       56.04      7.86 o 
  11   3   9        6.46       -4.82      8.98 o 
  12   3   9       15.68        3.45     11.99 o 
  13   3   9        0.13        9.03     14.05 o 
  14   3   9        0.43       12.56     13.67 o 
 -14   4   9       68.26       76.84      8.20 o 
 -13   4   9      119.06      124.45      7.04 o 
 -12   4   9      109.79      106.13      7.93 o 
 -11   4   9      193.67      206.42      9.87 o 
 -10   4   9        1.15       -3.30      7.03 o 
  -9   4   9      550.10      544.39     14.03 o 
  -8   4   9       73.05       75.60      7.01 o 
  -7   4   9      753.08      672.67     11.35 o 
  -6   4   9       22.45       26.92      4.62 o 
  -5   4   9      755.83      689.82     10.73 o 
  -4   4   9        2.47       -1.66      6.41 o 
  -3   4   9       32.22       32.98      6.76 o 
  -2   4   9       46.26       43.87      5.87 o 
  -1   4   9        2.28        7.04      5.46 o 
   0   4   9        4.75        4.13      5.83 o 
   1   4   9       16.06       14.01      5.78 o 
   2   4   9       22.52       21.69      5.11 o 
   3   4   9       67.53       62.01      3.62 o 
   4   4   9        1.19        0.11      3.45 o 
   5   4   9       71.43       67.99      4.64 o 
   6   4   9      115.42      114.99      5.59 o 
   7   4   9      255.24      245.14      8.18 o 
   8   4   9        1.30        4.05      6.01 o 
   9   4   9       48.20       53.85      6.88 o 
  10   4   9       12.34       -5.03      7.45 o 
  11   4   9      133.43      143.69      9.73 o 
  -9   5   9        0.12       -7.74      7.74 o 
  -8   5   9       60.87       66.50      8.57 o 
  -7   5   9        2.25       -0.69      6.90 o 
  -6   5   9      135.99      150.35      7.47 o 
  -5   5   9        1.67        4.19      7.12 o 
  -4   5   9      361.52      346.54     10.48 o 
  -3   5   9       24.69       17.16      5.19 o 
  -2   5   9      453.89      447.03      9.80 o 
  -1   5   9        1.16       -4.30      5.57 o 
   0   5   9      305.17      304.33     17.21 o 
   1   5   9       40.55       24.34     13.07 o 
   2   5   9      280.01      242.88     24.39 o 
   3   5   9       21.45       36.74     18.19 o 
   4   5   9      318.90      308.98     12.21 o 
   5   5   9        0.39        1.82      6.04 o 
   6   5   9      156.06      161.12      8.54 o 
 -20   0  10        3.61      -16.38     21.43 o 
 -18   0  10       26.57       47.24     19.14 o 
 -16   0  10      140.30      155.90     18.87 o 
 -14   0  10     1009.10     1063.87     25.38 o 
 -12   0  10      170.06      174.29     12.16 o 
 -10   0  10       44.77       42.64      7.57 o 
  -8   0  10       35.76       35.01      6.19 o 
  -6   0  10      881.14      968.48     26.97 o 
  -4   0  10     1531.62     1647.71     32.85 o 
  -2   0  10     2757.66     2851.64     34.38 o 
   0   0  10     2163.27     2127.99     26.15 o 
   2   0  10     2686.15     2657.64     32.31 o 
   4   0  10     4172.83     4024.99     47.69 o 
   6   0  10     3558.94     3345.06     56.93 o 
   8   0  10     2459.81     2383.84     31.04 o 
  10   0  10      755.47      786.55     21.37 o 
  12   0  10      161.58      151.31     10.16 o 
  14   0  10       78.22       37.61     18.47 o 
  16   0  10       31.62       38.56     19.06 o 
 -20   1  10        0.00      -14.94     14.94 o 
 -19   1  10       66.33       51.27     13.47 o 
 -18   1  10        1.27        8.57     10.20 o 
 -17   1  10       30.07       28.32     13.29 o 
 -16   1  10        0.72       -8.71      8.71 o 
 -15   1  10      201.73      206.25     10.69 o 
 -14   1  10       33.16       22.30      7.83 o 
 -13   1  10      339.16      328.75     12.69 o 
 -12   1  10       98.57       79.71      7.35 o 
 -11   1  10     2581.97     2586.52     26.35 o 
 -10   1  10        0.72        1.10      4.49 o 
  -9   1  10     2123.59     2098.24     23.17 o 
  -8   1  10       36.28       31.01      3.29 o 
  -7   1  10     3565.85     3461.29     46.78 o 
  -6   1  10       37.37       39.50      4.42 o 
  -5   1  10     9703.27     9457.09     85.19 o 
  -4   1  10      221.39      249.04      4.28 o 
  -3   1  10     4123.94     4143.65     32.33 o 
  -2   1  10      244.20      238.48      4.70 o 
  -1   1  10     6998.29     6960.83     52.84 o 
   0   1  10       41.60       30.61      2.42 o 
   1   1  10     3236.29     3381.45     25.33 o 
   2   1  10       16.02       13.78      2.37 o 
   3   1  10     1783.43     1859.48     16.87 o 
   4   1  10       30.69       28.92      2.86 o 
   5   1  10      309.32      286.22      6.03 o 
   6   1  10       71.64       60.84      3.59 o 
   7   1  10        6.37        1.41      4.10 o 
   8   1  10      621.49      592.75      8.66 o 
   9   1  10      198.19      189.81      7.41 o 
  10   1  10       45.91       43.54      5.95 o 
  11   1  10       16.03        4.02      6.36 o 
  12   1  10        1.19       10.84      7.26 o 
  13   1  10      158.46      188.76      9.74 o 
  14   1  10        0.31      -10.18     10.18 o 
  15   1  10       82.21      107.81     14.25 o 
  16   1  10        1.75       -4.46     13.26 o 
 -19   2  10       17.74       18.95     15.02 o 
 -18   2  10        1.31        2.86     13.38 o 
 -17   2  10       22.90       32.99     13.64 o 
 -16   2  10      158.79      174.72     11.21 o 
 -15   2  10        0.17        1.67      9.02 o 
 -14   2  10      289.24      327.90     12.82 o 
 -13   2  10        0.31        1.20      8.11 o 
 -12   2  10       32.07       39.05      7.47 o 
 -11   2  10       17.54       23.73      4.70 o 
 -10   2  10      165.96      168.18      6.78 o 
  -9   2  10       40.98       45.90      3.98 o 
  -8   2  10        0.71        0.27      3.46 o 
  -7   2  10      303.18      298.71      5.87 o 
  -6   2  10        0.72       -3.41      3.41 o 
  -5   2  10       10.62       10.37      2.92 o 
  -4   2  10      288.58      302.72      5.31 o 
  -3   2  10        6.86        0.96      2.50 o 
  -2   2  10      963.28      972.06     10.66 o 
  -1   2  10       66.32       70.28      2.80 o 
   0   2  10     2031.72     1957.54     15.56 o 
   1   2  10      694.23      716.27      7.77 o 
   2   2  10     1324.70     1298.50     12.69 o 
   3   2  10       45.09       44.87      3.41 o 
   4   2  10     1284.90     1202.96     12.30 o 
   5   2  10      274.60      258.18      6.76 o 
   6   2  10      908.23      874.23     12.00 o 
   7   2  10       70.12       77.09      5.30 o 
   8   2  10     1341.49     1296.21     20.17 o 
   9   2  10       24.28       28.24      5.85 o 
  10   2  10     1455.17     1464.92     30.89 o 
  11   2  10        0.56        3.82      8.42 o 
  12   2  10      134.73      144.40     10.40 o 
  13   2  10       48.71       52.54     10.50 o 
  14   2  10       88.02       89.85     13.36 o 
  15   2  10       42.34       75.78     14.69 o 
 -17   3  10       34.42       27.50     24.02 o 
 -16   3  10        7.70        5.09     12.65 o 
 -15   3  10       55.54       77.21     12.65 o 
 -14   3  10        7.23       -1.63     10.66 o 
 -13   3  10       32.50       34.84     12.85 o 
 -12   3  10        0.31       -5.48      7.61 o 
 -11   3  10      128.04      127.71      7.19 o 
 -10   3  10        0.16       -4.80      4.95 o 
  -9   3  10     1655.32     1780.43     23.94 o 
  -8   3  10       20.67       18.35      4.45 o 
  -7   3  10      825.53      871.25     11.25 o 
  -6   3  10      241.38      244.31      5.97 o 
  -5   3  10      863.24      876.98     10.37 o 
  -4   3  10      233.33      233.42      5.68 o 
  -3   3  10      745.50      739.29      8.45 o 
  -2   3  10        0.66       -2.64      2.64 o 
  -1   3  10     2531.73     2497.99     20.41 o 
   0   3  10       28.43       19.42      3.28 o 
   1   3  10      888.54      891.77      9.32 o 
   2   3  10      108.15      102.09      3.78 o 
   3   3  10       11.91        7.49      3.54 o 
   4   3  10        1.42       -3.26      3.96 o 
   5   3  10      728.33      737.41     11.20 o 
   6   3  10        0.10        1.14      4.84 o 
   7   3  10      159.65      167.96      6.96 o 
   8   3  10       12.25        3.49      5.98 o 
   9   3  10      117.56      125.61     11.55 o 
  10   3  10        0.01       -7.17      7.73 o 
  11   3  10       36.34       37.27     10.43 o 
  12   3  10        6.18       -8.45     13.83 o 
  13   3  10        1.01      -23.42     23.42 o 
 -14   4  10       40.67       55.67      9.08 o 
 -13   4  10       40.95       48.61      8.37 o 
 -12   4  10       10.63        0.77      5.21 o 
 -11   4  10       36.32       29.03      5.98 o 
 -10   4  10        7.91        4.67      7.41 o 
  -9   4  10        2.02        7.01      8.59 o 
  -8   4  10       48.47       45.54      6.07 o 
  -7   4  10      332.07      313.99      8.83 o 
  -6   4  10       21.19       15.71      4.83 o 
  -5   4  10       51.68       46.59      8.62 o 
  -4   4  10       53.90       65.17      5.06 o 
  -3   4  10        8.11        0.57      4.12 o 
  -2   4  10       68.48       63.90      7.42 o 
  -1   4  10      115.10      115.74      6.94 o 
   0   4  10      755.54      757.35     18.17 o 
   1   4  10       28.97       22.15      4.35 o 
   2   4  10      712.32      691.96      8.48 o 
   3   4  10       11.61        5.67      3.54 o 
   4   4  10      662.58      650.53     12.46 o 
   5   4  10        0.77       -4.65      4.65 o 
   6   4  10      322.98      321.91      8.66 o 
   7   4  10       32.95       23.80      5.90 o 
   8   4  10      338.20      350.20     10.35 o 
   9   4  10       61.30       51.95      7.99 o 
  10   4  10      200.79      209.07      9.88 o 
  -9   5  10       28.43       33.18     12.89 o 
  -8   5  10        4.89       -7.46      7.46 o 
  -7   5  10      102.61      103.91      8.34 o 
  -6   5  10       74.05       73.35      7.63 o 
  -5   5  10      395.22      414.88     12.36 o 
  -4   5  10       21.79       22.96      6.35 o 
  -3   5  10      378.45      374.29     13.17 o 
  -2   5  10       57.26       43.97      6.15 o 
  -1   5  10      313.75      294.10     13.62 o 
   0   5  10      125.33      117.36     16.40 o 
   1   5  10      183.19      185.62     10.86 o 
   2   5  10        2.59       -4.28      7.07 o 
   3   5  10      118.97      119.81     13.06 o 
   4   5  10       23.92       27.31      8.52 o 
   5   5  10        6.42        4.46      7.12 o 
 -19   0  11       68.48      108.34     20.09 o 
 -17   0  11       16.19       -0.24     16.02 o 
 -15   0  11      176.19      179.93     12.74 o 
 -13   0  11     1318.16     1346.10     29.38 o 
 -11   0  11      545.28      544.62     16.73 o 
  -9   0  11      169.45      157.89     15.25 o 
  -7   0  11      682.81      711.59     17.23 o 
  -5   0  11     3589.59     3699.92     53.95 o 
  -3   0  11     6182.53     6425.52    124.04 o 
  -1   0  11     6132.19     6139.62     70.62 o 
   1   0  11     6496.34     6214.08     71.68 o 
   3   0  11     2810.68     2687.21     37.95 o 
   5   0  11     3865.27     3538.95    103.07 o 
   7   0  11      486.67      504.48     11.41 o 
   9   0  11      159.84      177.61      9.33 o 
  11   0  11      805.22      838.73     19.02 o 
  13   0  11      343.11      346.13     25.10 o 
  15   0  11       48.62       32.36     20.52 o 
 -19   1  11       33.74       21.87     14.05 o 
 -18   1  11       34.30       28.69     13.87 o 
 -17   1  11       10.38       -1.17     10.31 o 
 -16   1  11      113.35      103.63     10.07 o 
 -15   1  11      119.53      110.15      9.93 o 
 -14   1  11      437.11      429.15     14.04 o 
 -13   1  11        0.03       -7.46      7.62 o 
 -12   1  11      735.21      744.51     16.37 o 
 -11   1  11       20.32       10.65      5.02 o 
 -10   1  11      480.44      458.45      9.63 o 
  -9   1  11      108.14      104.94      4.70 o 
  -8   1  11     1727.02     1682.91     27.07 o 
  -7   1  11       49.07       36.42      3.09 o 
  -6   1  11      840.21      837.45     11.45 o 
  -5   1  11      245.21      252.46      4.55 o 
  -4   1  11     2947.62     2806.36     22.34 o 
  -3   1  11        1.23        0.28      2.18 o 
  -2   1  11     1513.42     1430.77     13.33 o 
  -1   1  11      373.26      400.80      5.53 o 
   0   1  11      805.91      840.23      8.57 o 
   1   1  11      144.76      166.83      3.60 o 
   2   1  11     1814.38     1939.27     15.66 o 
   3   1  11        4.62        2.05      2.92 o 
   4   1  11       21.46        9.61      3.03 o 
   5   1  11        3.23       -1.42      3.41 o 
   6   1  11        1.42       -3.73      3.73 o 
   7   1  11      156.75      146.83      5.29 o 
   8   1  11      374.90      393.37      8.32 o 
   9   1  11        2.13        7.31      5.70 o 
  10   1  11      290.94      281.91      8.97 o 
  11   1  11        0.83        3.35      7.71 o 
  12   1  11      130.37      150.68      9.37 o 
  13   1  11        0.94       -8.42      8.42 o 
  14   1  11      111.25      116.07     11.70 o 
  15   1  11       26.71       21.13     21.51 o 
 -18   2  11        7.57      -12.44     13.17 o 
 -17   2  11       87.17      136.63     31.73 o 
 -16   2  11        0.18       13.49      9.65 o 
 -15   2  11       19.16        7.13      8.97 o 
 -14   2  11       36.53       38.43      9.69 o 
 -13   2  11       60.59       73.06     14.48 o 
 -12   2  11       29.55       39.79      7.61 o 
 -11   2  11       10.25       -1.14      5.98 o 
 -10   2  11        0.46       -1.79      6.50 o 
  -9   2  11       95.04       87.68      4.28 o 
  -8   2  11       81.71       74.99      5.46 o 
  -7   2  11      821.81      832.21     10.51 o 
  -6   2  11       45.38       47.78      4.21 o 
  -5   2  11     2508.72     2536.12     23.26 o 
  -4   2  11      241.80      242.44      4.61 o 
  -3   2  11      636.74      638.33      8.44 o 
  -2   2  11      637.86      631.34      8.36 o 
  -1   2  11     3017.10     2867.99     23.33 o 
   0   2  11       99.65       91.93      3.45 o 
   1   2  11     4483.85     4439.40     36.99 o 
   2   2  11      309.46      294.98      6.02 o 
   3   2  11     3969.66     3887.51     32.82 o 
   4   2  11      101.21      101.92      4.47 o 
   5   2  11      930.96      939.16     12.41 o 
   6   2  11      258.42      257.56      8.78 o 
   7   2  11      340.71      356.65      8.67 o 
   8   2  11       75.03       67.04      6.28 o 
   9   2  11      255.12      259.61      8.41 o 
  10   2  11        9.56       11.86      6.93 o 
  11   2  11      395.52      404.90     15.13 o 
  12   2  11        9.30       12.76     10.01 o 
  13   2  11      151.73      149.78     18.08 o 
  14   2  11        0.40      -13.84     13.84 o 
 -17   3  11       13.21       25.72     13.38 o 
 -16   3  11      160.64      145.51     14.90 o 
 -15   3  11       45.84       42.74     11.88 o 
 -14   3  11      310.25      336.11     17.48 o 
 -13   3  11       12.16       -2.36     10.00 o 
 -12   3  11      408.26      433.96     17.39 o 
 -11   3  11        4.79       -5.63      7.77 o 
 -10   3  11      845.53      891.20     32.89 o 
  -9   3  11        6.92        5.42      4.79 o 
  -8   3  11      624.72      624.96     11.94 o 
  -7   3  11        2.82       -4.38      4.38 o 
  -6   3  11      557.71      555.79      8.92 o 
  -5   3  11        5.35        0.48      3.59 o 
  -4   3  11      753.66      762.27      8.89 o 
  -3   3  11        0.95       -3.13      3.13 o 
  -2   3  11     1278.68     1277.22     11.93 o 
  -1   3  11       26.31       24.79      3.22 o 
   0   3  11      382.22      383.00      6.17 o 
   1   3  11       27.03       22.30      3.39 o 
   2   3  11      437.00      438.30      6.71 o 
   3   3  11        0.75       -3.49      4.20 o 
   4   3  11        9.47        5.23      4.38 o 
   5   3  11       43.03       39.52      4.95 o 
   6   3  11       12.55       13.90      6.25 o 
   7   3  11        0.49        2.44      5.82 o 
   8   3  11       81.22       69.61      9.68 o 
   9   3  11        1.68        5.28      7.64 o 
  10   3  11      318.96      310.71     19.02 o 
  11   3  11        0.24        0.83      8.40 o 
  12   3  11       82.19       74.34     17.78 o 
  13   3  11        0.20       -6.91     17.45 o 
 -14   4  11        8.77        8.79      9.71 o 
 -13   4  11       20.19       28.51      8.61 o 
 -12   4  11        7.68        3.12      6.18 o 
 -11   4  11        3.43        3.55      6.46 o 
 -10   4  11       29.30       33.82      9.36 o 
  -9   4  11       27.25       31.73      6.49 o 
  -8   4  11       25.85       13.55      5.52 o 
  -7   4  11      444.67      428.93     20.42 o 
  -6   4  11       27.40       17.60      5.65 o 
  -5   4  11      905.03      873.99     16.47 o 
  -4   4  11        2.39       -4.99      4.99 o 
  -3   4  11      484.83      472.33     10.54 o 
  -2   4  11       11.42       -0.21      4.83 o 
  -1   4  11      923.68      907.81     13.24 o 
   0   4  11       29.24       27.59      4.08 o 
   1   4  11      770.55      782.85     10.03 o 
   2   4  11       31.35       32.70      3.84 o 
   3   4  11      847.01      842.13     10.94 o 
   4   4  11       23.60       25.78      4.91 o 
   5   4  11      222.97      224.56      7.20 o 
   6   4  11       39.80       42.76      5.77 o 
   7   4  11      254.53      267.15     10.67 o 
   8   4  11       54.45       50.18      7.11 o 
   9   4  11      123.26      138.53      9.15 o 
  10   4  11        1.29        2.52      8.37 o 
  -8   5  11      371.32      343.34     15.02 o 
  -7   5  11      154.43      124.89      8.96 o 
  -6   5  11      185.33      186.47      9.31 o 
  -5   5  11        6.88       12.50      7.14 o 
  -4   5  11      160.04      154.65      8.29 o 
  -3   5  11        6.39        5.72      8.55 o 
  -2   5  11      114.47      104.43     11.25 o 
  -1   5  11        2.60       -4.32      8.23 o 
   0   5  11      100.06       86.09      9.05 o 
   1   5  11       25.81       14.29      8.33 o 
   2   5  11       14.77       19.25      8.52 o 
   3   5  11        2.63        8.50      8.89 o 
   4   5  11       27.08        3.80     24.63 o 
 -20   0  12        4.51       -0.55     22.34 o 
 -18   0  12        1.60      -11.76     17.37 o 
 -16   0  12       46.71       40.14     17.52 o 
 -14   0  12     1199.07     1138.98     26.89 o 
 -12   0  12     1150.49     1108.02     31.38 o 
 -10   0  12      977.47      947.96     17.65 o 
  -8   0  12     1271.79     1264.13     20.71 o 
  -6   0  12     4416.56     4641.30     94.45 o 
  -4   0  12     7843.75     7957.06    122.32 o 
  -2   0  12     2917.16     2867.22     35.11 o 
   0   0  12     2337.79     2251.78     28.09 o 
   2   0  12     3973.89     3930.47     46.86 o 
   4   0  12     2839.65     2883.02     41.05 o 
   6   0  12      433.84      447.99     15.64 o 
   8   0  12      568.92      558.46     18.72 o 
  10   0  12       10.31        1.04      8.14 o 
  12   0  12        3.46      -14.41     14.41 o 
  14   0  12        0.06       -5.92     17.44 o 
 -19   1  12        7.61       24.29     23.31 o 
 -18   1  12       36.40       48.95     14.31 o 
 -17   1  12       59.87       63.33     10.75 o 
 -16   1  12       66.62       55.30     11.09 o 
 -15   1  12       23.12       27.71      9.12 o 
 -14   1  12       66.26       45.45      9.10 o 
 -13   1  12      117.54      127.96      8.66 o 
 -12   1  12        1.90        2.83      7.57 o 
 -11   1  12      617.16      631.78     12.71 o 
 -10   1  12        5.24       -1.93      4.85 o 
  -9   1  12     2271.76     2212.11     21.45 o 
  -8   1  12      180.89      173.14      4.89 o 
  -7   1  12     1976.07     1908.59     19.90 o 
  -6   1  12      979.88      999.19     10.22 o 
  -5   1  12      425.39      389.91      6.29 o 
  -4   1  12       27.58       25.31      2.27 o 
  -3   1  12        1.74        1.74      2.50 o 
  -2   1  12       90.60       74.28      3.05 o 
  -1   1  12      214.40      198.03      5.11 o 
   0   1  12        7.68        2.93      2.80 o 
   1   1  12     1185.66     1155.00     10.37 o 
   2   1  12       14.33       13.91      2.78 o 
   3   1  12     1522.59     1456.87     13.36 o 
   4   1  12       80.73       72.64      4.11 o 
   5   1  12     1406.73     1264.82     15.16 o 
   6   1  12       29.25       20.38      4.19 o 
   7   1  12     1047.72      978.10     13.43 o 
   8   1  12      288.79      269.39      8.82 o 
   9   1  12      146.24      140.41      7.20 o 
  10   1  12       12.91       22.21      7.56 o 
  11   1  12      361.03      361.72     18.58 o 
  12   1  12       12.80       18.38      8.77 o 
  13   1  12       13.13        5.52     11.17 o 
  14   1  12        0.21       -3.83     26.32 o 
  15   1  12       57.31       64.88     15.93 o 
 -18   2  12        3.13       16.89     13.70 o 
 -17   2  12        1.92        4.83     15.25 o 
 -16   2  12        4.07       19.39     12.23 o 
 -15   2  12        8.15       -0.32      9.58 o 
 -14   2  12       86.49       89.27     13.19 o 
 -13   2  12       29.29       30.95     15.66 o 
 -12   2  12      369.27      387.92     21.04 o 
 -11   2  12       76.61       89.57     10.56 o 
 -10   2  12      403.04      426.28     10.94 o 
  -9   2  12       37.50       25.71      6.37 o 
  -8   2  12     2368.13     2395.90     26.30 o 
  -7   2  12      181.98      155.71      6.35 o 
  -6   2  12      993.66     1008.37     11.39 o 
  -5   2  12       92.29       79.06      3.35 o 
  -4   2  12     2528.08     2498.17     20.51 o 
  -3   2  12        0.30       -2.26      3.39 o 
  -2   2  12     2263.03     2289.56     20.50 o 
  -1   2  12      105.52      104.36      3.62 o 
   0   2  12      926.20      928.27      9.73 o 
   1   2  12      788.01      810.38      9.57 o 
   2   2  12     2060.31     2061.52     20.16 o 
   3   2  12        4.89       -3.53      3.55 o 
   4   2  12     1930.74     1996.21     20.01 o 
   5   2  12       37.41       32.94      4.41 o 
   6   2  12     3033.02     3080.99     32.25 o 
   7   2  12        1.14       -0.48      5.79 o 
   8   2  12      585.22      597.45     13.65 o 
   9   2  12       67.25       85.83      7.07 o 
  10   2  12       48.30       43.14     12.47 o 
  11   2  12       15.56       19.00      9.00 o 
  12   2  12        6.71       -0.45     10.15 o 
  13   2  12        7.79       38.54     14.03 o 
  14   2  12        8.09       28.45     14.83 o 
 -16   3  12        2.87        5.53     12.62 o 
 -15   3  12       11.11        1.74     11.81 o 
 -14   3  12       35.26       34.07     11.79 o 
 -13   3  12      287.70      291.21     42.72 o 
 -12   3  12       40.12       50.87     14.29 o 
 -11   3  12      435.67      483.10     24.00 o 
 -10   3  12       21.17        9.61      9.08 o 
  -9   3  12      241.16      231.11     14.26 o 
  -8   3  12       30.12       25.34      4.87 o 
  -7   3  12      485.83      457.65      8.80 o 
  -6   3  12       27.78       28.80      4.39 o 
  -5   3  12      493.16      442.75      7.15 o 
  -4   3  12        5.21        5.82      3.35 o 
  -3   3  12       66.29       55.94      3.70 o 
  -2   3  12        5.90        4.16      3.31 o 
  -1   3  12       46.86       54.49      3.54 o 
   0   3  12        9.52        5.07      3.41 o 
   1   3  12       48.82       52.45      4.19 o 
   2   3  12       60.28       61.48      4.25 o 
   3   3  12       89.56       85.49      4.88 o 
   4   3  12      156.76      159.52      6.79 o 
   5   3  12      644.01      625.88     10.45 o 
   6   3  12       33.02       36.65      6.17 o 
   7   3  12      975.06      963.29     15.64 o 
   8   3  12        4.92       -0.23      7.31 o 
   9   3  12      115.29      102.97      9.20 o 
  10   3  12       10.96       11.76      9.25 o 
  11   3  12       72.68       45.91     13.11 o 
  12   3  12        8.03       -4.58     10.73 o 
 -13   4  12       18.63       23.60     10.50 o 
 -12   4  12       80.26       70.45      8.91 o 
 -11   4  12        5.77       -1.20      5.73 o 
 -10   4  12       36.62       27.00      5.08 o 
  -9   4  12        9.10       14.47      5.55 o 
  -8   4  12      335.33      360.96      8.88 o 
  -7   4  12       19.53       25.01      6.28 o 
  -6   4  12      128.96      150.39      8.18 o 
  -5   4  12       44.74       22.07     10.06 o 
  -4   4  12      783.04      797.95     20.91 o 
  -3   4  12       27.63       24.06      4.39 o 
  -2   4  12      846.46      884.44     16.20 o 
  -1   4  12        9.99        3.46      4.57 o 
   0   4  12      637.78      637.90      8.27 o 
   1   4  12       34.17       31.35      3.74 o 
   2   4  12      694.10      715.06      8.76 o 
   3   4  12      118.74      124.13      5.41 o 
   4   4  12      466.06      499.59      8.86 o 
   5   4  12       39.86       38.05      5.69 o 
   6   4  12      554.42      584.23     12.33 o 
   7   4  12        7.95        7.97      6.58 o 
   8   4  12       68.14       72.42     12.86 o 
   9   4  12        0.29       -0.96      8.18 o 
  -7   5  12      171.42      150.17      9.89 o 
  -6   5  12       16.62        6.57      7.82 o 
  -5   5  12       59.05       48.56      7.77 o 
  -4   5  12       39.81       32.17      7.44 o 
  -3   5  12        0.93        5.34      6.94 o 
  -2   5  12       28.44       23.82      9.27 o 
  -1   5  12        0.18        4.43      8.93 o 
   0   5  12       32.19       28.72      9.36 o 
   1   5  12       72.81       68.46     14.98 o 
   2   5  12       61.27       48.19      9.50 o 
 -19   0  13        1.51       73.05     20.60 o 
 -17   0  13       15.53       -6.28     16.22 o 
 -15   0  13      139.45       95.95     18.00 o 
 -13   0  13      403.62      401.26     17.30 o 
 -11   0  13     1676.07     1713.63     27.45 o 
  -9   0  13      704.90      686.99     14.70 o 
  -5   0  13     3534.85     3493.50     66.62 o 
  -3   0  13     2414.64     2389.22     41.90 o 
  -1   0  13     4071.13     4032.04     47.94 o 
   1   0  13     2728.53     2821.43     34.84 o 
   3   0  13     1221.72     1180.43     17.36 o 
   5   0  13       12.91        8.97     11.94 o 
   7   0  13      195.10      180.63     11.48 o 
   9   0  13       50.67       53.68      9.27 o 
  11   0  13        8.94       25.89     15.59 o 
  13   0  13      226.00      289.77     24.31 o 
  15   0  13       11.13       19.22     22.30 o 
 -19   1  13       39.25       31.46     15.24 o 
 -18   1  13       48.49       40.76     14.66 o 
 -17   1  13       51.64       54.22     10.87 o 
 -16   1  13      610.46      687.48     19.43 o 
 -15   1  13       29.61       31.22      9.68 o 
 -14   1  13      420.41      471.87     22.46 o 
 -13   1  13      104.10      103.51      9.33 o 
 -12   1  13      186.22      188.96      9.59 o 
 -11   1  13        5.04        0.69      5.81 o 
 -10   1  13      105.90       97.20      5.27 o 
  -9   1  13       90.49       73.95      4.84 o 
  -8   1  13        1.77       -4.20      4.20 o 
  -7   1  13        9.17       12.03      3.51 o 
  -6   1  13        0.52       -0.81      2.84 o 
  -5   1  13      398.44      407.93      6.67 o 
  -4   1  13      674.04      685.44      8.08 o 
  -3   1  13        0.47       -2.95      2.95 o 
  -2   1  13     2221.32     2205.63     18.70 o 
  -1   1  13       93.02       93.13      3.47 o 
   0   1  13     2095.78     2031.46     17.54 o 
   1   1  13      277.37      282.90      5.13 o 
   2   1  13     1198.23     1193.87     11.04 o 
   3   1  13      311.89      289.32      6.85 o 
   4   1  13     1791.76     1757.42     17.95 o 
   5   1  13       18.08       19.81      4.61 o 
   6   1  13     1227.41     1147.41     14.99 o 
   7   1  13        1.62        7.39      6.10 o 
   8   1  13     1993.63     2007.16     27.77 o 
   9   1  13        6.96        8.94      9.13 o 
  10   1  13      662.86      686.77     15.44 o 
  11   1  13       41.70       35.99      9.95 o 
  12   1  13      210.37      210.99     17.31 o 
  13   1  13        0.83       -2.32     10.61 o 
  14   1  13      166.80      176.65     16.62 o 
 -18   2  13       17.35        0.27     14.67 o 
 -17   2  13      158.94      151.89     15.54 o 
 -16   2  13       34.83       39.99     13.00 o 
 -15   2  13      128.82      150.98     10.54 o 
 -14   2  13       21.48       35.56      9.22 o 
 -13   2  13       83.84       88.34      8.95 o 
 -12   2  13        7.28        8.99      7.52 o 
 -11   2  13      553.79      582.81     14.46 o 
 -10   2  13        6.07       -2.04      6.62 o 
  -9   2  13      617.55      689.55     14.39 o 
  -8   2  13        1.82       -2.82      4.97 o 
  -7   2  13      927.03      987.15     12.48 o 
  -6   2  13       44.53       32.01      3.92 o 
  -5   2  13     2558.47     2544.59     23.48 o 
  -4   2  13        3.22       -3.68      3.68 o 
  -3   2  13     3242.10     3254.41     29.95 o 
  -2   2  13       19.99        6.84      3.80 o 
  -1   2  13     5175.90     5150.49     42.77 o 
   0   2  13      144.06      124.47      4.43 o 
   1   2  13      909.59      954.12     11.59 o 
   2   2  13      113.46       98.30      4.61 o 
   3   2  13      656.67      665.47      9.84 o 
   4   2  13       15.52       16.42      4.19 o 
   5   2  13      325.56      314.07      7.82 o 
   6   2  13       67.53       67.82      6.23 o 
   7   2  13       10.05       -5.43      7.50 o 
   8   2  13        9.00       10.10      7.27 o 
   9   2  13       11.97        0.96     10.22 o 
  10   2  13        0.95       -9.45      9.45 o 
  11   2  13       53.18       57.62     10.82 o 
  12   2  13       34.34       28.61     13.07 o 
  13   2  13        6.37       11.55     13.10 o 
 -16   3  13       73.13       71.62     14.01 o 
 -15   3  13       18.06       36.20     12.50 o 
 -14   3  13       38.92       50.03     15.57 o 
 -13   3  13        9.33       -0.43     14.76 o 
 -12   3  13        6.12       15.55     14.13 o 
 -11   3  13        0.87       -4.26     12.87 o 
 -10   3  13        7.39       -6.82      6.82 o 
  -9   3  13        0.71        1.12      6.95 o 
  -8   3  13        0.59       -4.20      5.16 o 
  -7   3  13        0.69       -3.94      4.82 o 
  -6   3  13        6.07        3.64      3.97 o 
  -5   3  13       30.15       25.07      3.79 o 
  -4   3  13       49.17       47.77      3.96 o 
  -3   3  13      114.03      114.09      4.39 o 
  -2   3  13      394.03      393.48      8.15 o 
  -1   3  13       37.37       43.44      4.39 o 
   0   3  13      483.18      462.75      7.78 o 
   1   3  13        2.26        6.09      4.36 o 
   2   3  13      413.88      391.19      8.11 o 
   3   3  13       73.16       91.77      5.42 o 
   4   3  13      339.64      326.21      9.02 o 
   5   3  13       20.62       13.35      5.59 o 
   6   3  13      296.64      321.97      9.53 o 
   7   3  13        0.21       -1.87      7.53 o 
   8   3  13      485.46      481.61     14.23 o 
   9   3  13       10.69       14.38      8.37 o 
  10   3  13      174.02      167.19     12.18 o 
  11   3  13       19.59        6.30     11.08 o 
 -13   4  13       26.31       22.93     14.48 o 
 -12   4  13        0.54       10.03      8.92 o 
 -11   4  13      219.06      240.73     10.51 o 
 -10   4  13        0.93       -4.74      5.36 o 
  -9   4  13      361.78      373.87      9.38 o 
  -8   4  13       14.31       15.04      4.78 o 
  -7   4  13      251.80      256.42      8.55 o 
  -6   4  13      109.87      116.64      5.45 o 
  -5   4  13      655.83      681.16     10.98 o 
  -4   4  13       93.28       90.67      4.88 o 
  -3   4  13      513.77      499.94     12.60 o 
  -2   4  13       54.50       49.99      4.74 o 
  -1   4  13      835.07      829.57     10.50 o 
   0   4  13       40.38       41.90      4.43 o 
   1   4  13      150.19      156.52      5.03 o 
   2   4  13        4.85        2.02      4.39 o 
   3   4  13      259.28      275.15      8.53 o 
   4   4  13        9.82       17.34      9.32 o 
   5   4  13      164.99      182.57      7.61 o 
   6   4  13        0.39        6.52      6.49 o 
   7   4  13        4.97       -0.11      7.83 o 
   8   4  13        0.60        5.77      7.87 o 
  -5   5  13        0.30       -7.83      7.83 o 
  -4   5  13       25.73       24.88      7.81 o 
  -3   5  13       20.22       19.12      9.75 o 
  -2   5  13      119.10      112.74     15.53 o 
  -1   5  13       31.01       35.72     25.89 o 
   0   5  13      145.32      132.03     11.53 o 
 -18   0  14       91.36      107.31     22.18 o 
 -16   0  14      160.41      156.88     20.40 o 
 -14   0  14      469.45      445.15     24.39 o 
 -12   0  14      188.59      162.57     13.22 o 
 -10   0  14     1816.39     1762.04     27.68 o 
  -8   0  14     3166.13     2998.76     73.01 o 
  -6   0  14      589.68      320.32     16.14 o 
  -4   0  14     3698.12     3700.28     50.47 o 
  -2   0  14     1090.54     1132.85     24.90 o 
   0   0  14     1745.07     1843.16     24.40 o 
   2   0  14        4.69       -3.81      3.81 o 
   4   0  14       70.01       82.98      9.65 o 
   6   0  14      448.34      442.73     16.83 o 
   8   0  14       74.48       58.06      8.64 o 
  10   0  14       40.67       39.78     17.21 o 
  12   0  14       63.54       64.92     18.35 o 
  14   0  14        6.25       -1.66     18.79 o 
 -19   1  14       45.15       22.97     15.45 o 
 -18   1  14       12.40       19.56     13.31 o 
 -17   1  14        0.56        3.99     12.85 o 
 -16   1  14       74.72       73.17     11.45 o 
 -15   1  14        9.02       24.37     10.26 o 
 -14   1  14       63.10       84.39      9.99 o 
 -13   1  14      201.50      200.17     10.47 o 
 -12   1  14       58.54       68.10      8.08 o 
 -11   1  14       20.40        9.49      6.41 o 
 -10   1  14      141.82      145.28      6.26 o 
  -9   1  14      266.49      273.40      9.03 o 
  -8   1  14      280.76      285.45      7.82 o 
  -7   1  14     1367.40     1373.18     17.11 o 
  -6   1  14      122.31      129.28      6.09 o 
  -5   1  14     1130.65     1177.40     12.91 o 
  -4   1  14       45.37       39.80      4.63 o 
  -3   1  14     1291.31     1269.59     12.21 o 
  -2   1  14      138.44      122.33      3.95 o 
  -1   1  14     4015.97     3984.50     30.30 o 
   0   1  14      319.01      298.64      7.02 o 
   1   1  14     3857.99     3801.01     32.46 o 
   2   1  14       38.11       30.08      3.64 o 
   3   1  14     2048.46     2060.82     19.26 o 
   4   1  14      355.94      338.50      8.04 o 
   5   1  14      910.73      951.80     22.90 o 
   6   1  14       31.22       30.38      6.60 o 
   7   1  14      433.91      457.92     12.42 o 
   8   1  14        0.33       -1.91      8.33 o 
   9   1  14      316.93      303.32     11.03 o 
  10   1  14        1.54       -4.77      9.19 o 
  11   1  14      390.49      370.75     15.46 o 
  12   1  14       26.70       34.54     11.68 o 
  13   1  14       47.87       46.09     14.77 o 
 -17   2  14        5.16        4.71     13.50 o 
 -16   2  14       38.65       33.84     14.48 o 
 -15   2  14        0.03        6.89     11.80 o 
 -14   2  14      323.97      354.54     14.76 o 
 -13   2  14        0.53        8.62      8.58 o 
 -12   2  14      715.98      725.63     16.91 o 
 -11   2  14       96.10       85.70      8.08 o 
 -10   2  14      614.59      626.59     14.70 o 
  -9   2  14       90.92       85.66      6.23 o 
  -8   2  14      616.56      593.69      9.41 o 
  -7   2  14       22.50        8.43      4.24 o 
  -6   2  14     1005.56      989.18     12.65 o 
  -5   2  14       19.48        9.10      4.23 o 
  -4   2  14     1537.20     1512.95     17.12 o 
  -3   2  14        4.54       -0.37      4.24 o 
  -2   2  14      456.22      441.91      8.50 o 
  -1   2  14        0.27       -2.26      4.31 o 
   0   2  14      506.90      509.85      8.33 o 
   1   2  14        5.08        0.10      4.53 o 
   2   2  14      564.95      567.97      9.29 o 
   3   2  14        2.85       -3.31      4.51 o 
   4   2  14       25.80       12.50      5.99 o 
   5   2  14       68.78       75.04      5.91 o 
   6   2  14       77.92       68.66      7.32 o 
   7   2  14       22.46        3.79      9.14 o 
   8   2  14      344.54      360.17     14.09 o 
   9   2  14        0.09       -6.14      9.28 o 
  10   2  14      148.40      163.73     16.34 o 
  11   2  14        4.01       11.31     10.39 o 
  12   2  14      136.72      151.77     16.08 o 
 -15   3  14        7.20       22.34     16.73 o 
 -14   3  14        0.09      -15.83     15.83 o 
 -13   3  14       13.51        7.38     16.50 o 
 -12   3  14       20.74       21.12     14.33 o 
 -11   3  14       40.64       30.69      9.63 o 
 -10   3  14        0.13       -7.46      8.65 o 
  -9   3  14        6.33       10.70      7.43 o 
  -8   3  14        1.84       -2.35      6.04 o 
  -7   3  14      240.53      238.38      7.67 o 
  -6   3  14        4.90        3.51      5.02 o 
  -5   3  14      482.32      504.55      8.65 o 
  -4   3  14       54.84       59.42      5.01 o 
  -3   3  14      558.40      595.21      9.99 o 
  -2   3  14       90.06       91.98      5.28 o 
  -1   3  14     1027.37     1021.89     15.31 o 
   0   3  14       27.91       24.15      5.20 o 
   1   3  14     1813.50     1818.29     19.38 o 
   2   3  14       49.33       47.69      5.16 o 
   3   3  14     1743.55     1773.32     20.77 o 
   4   3  14      133.16      123.40      6.67 o 
   5   3  14      658.96      669.44     13.44 o 
   6   3  14      155.81      153.60      8.13 o 
   7   3  14      235.60      236.46     10.19 o 
   8   3  14        0.83        2.08      8.08 o 
   9   3  14      267.95      279.70     13.33 o 
  10   3  14       24.89       27.30     10.86 o 
 -12   4  14      174.92      172.31     11.36 o 
 -11   4  14        5.48       -0.62      8.01 o 
 -10   4  14      156.66      164.70      9.11 o 
  -9   4  14       10.69       12.86      6.50 o 
  -8   4  14      230.18      220.36      7.31 o 
  -7   4  14        8.07        2.39      5.26 o 
  -6   4  14      347.61      363.50      9.74 o 
  -5   4  14        0.47       -3.67      4.98 o 
  -4   4  14      278.60      276.09      7.90 o 
  -3   4  14        0.37       -4.74      4.74 o 
  -2   4  14       90.20       96.68      4.75 o 
  -1   4  14       17.96       19.15      4.39 o 
   0   4  14        3.96        5.91      4.85 o 
   1   4  14       74.56       80.07      5.52 o 
   2   4  14        1.56        0.33      5.33 o 
   3   4  14        1.06       -3.13      5.12 o 
   4   4  14      132.83      122.92      7.33 o 
   5   4  14        2.87        0.78      6.40 o 
   6   4  14       35.50       36.77      8.10 o 
   7   4  14        4.53        4.67      8.30 o 
 -19   0  15      127.68      107.51     24.08 o 
 -17   0  15       81.66       85.21     18.83 o 
 -15   0  15      170.74      194.10     20.88 o 
 -13   0  15      140.98      135.14     28.02 o 
 -11   0  15     1865.38     1875.30     29.78 o 
  -9   0  15      815.70      813.44     20.20 o 
  -7   0  15      240.12      180.88     13.62 o 
  -5   0  15        4.62        2.00      5.66 o 
  -3   0  15      254.18      249.84     12.69 o 
  -1   0  15      151.19      144.66      7.20 o 
   1   0  15     1983.60     1943.76     38.00 o 
   3   0  15      357.55      310.72     11.31 o 
   5   0  15     1914.96     1726.71     51.86 o 
   7   0  15      500.25      449.75     17.65 o 
   9   0  15      566.45      657.33     30.94 o 
  11   0  15      165.85      187.86     19.93 o 
  13   0  15        9.67       22.65     19.02 o 
 -18   1  15        8.57        2.41     14.93 o 
 -17   1  15        9.12       11.80     13.12 o 
 -16   1  15        6.51        3.18     10.90 o 
 -15   1  15       19.46        9.73      9.93 o 
 -14   1  15      375.09      333.01     13.67 o 
 -13   1  15        0.88       -8.20      8.20 o 
 -12   1  15      196.94      195.08      8.96 o 
 -11   1  15        0.00        2.46      7.10 o 
 -10   1  15      600.20      595.70     12.37 o 
  -9   1  15      386.25      353.76      9.97 o 
  -8   1  15     1232.51     1190.54     20.04 o 
  -7   1  15        3.89       -4.35      5.49 o 
  -6   1  15     1572.29     1598.07     19.05 o 
  -5   1  15       51.73       51.28      5.71 o 
  -4   1  15     2363.68     2250.84     25.41 o 
  -3   1  15      285.83      277.55      6.60 o 
  -2   1  15      806.45      825.01     10.61 o 
  -1   1  15      118.70      113.77      4.72 o 
   0   1  15     1269.29     1251.80     14.17 o 
   1   1  15        0.26       -0.42      4.10 o 
   2   1  15     1709.85     1725.69     16.85 o 
   3   1  15       25.82       21.54      4.25 o 
   4   1  15     1419.50     1457.97     18.83 o 
   5   1  15       27.58       30.18      6.11 o 
   6   1  15      885.39      898.66     30.25 o 
   7   1  15       26.09       18.52      9.09 o 
   8   1  15      276.29      261.85     11.80 o 
   9   1  15       33.90       41.10      9.51 o 
  10   1  15       29.50       25.05     10.39 o 
  11   1  15       33.19       31.94     11.09 o 
  12   1  15       18.32       26.49     12.59 o 
  13   1  15       41.17       60.04     15.60 o 
 -17   2  15        6.33      -14.16     14.16 o 
 -16   2  15      128.39      123.45     15.46 o 
 -15   2  15        4.56       13.19     12.97 o 
 -14   2  15       71.15       72.57     10.52 o 
 -13   2  15      206.08      221.64     11.32 o 
 -12   2  15       24.70       36.48     10.90 o 
 -11   2  15      319.52      337.44     12.56 o 
 -10   2  15       10.43        9.28      8.68 o 
  -9   2  15      967.33      909.62     15.24 o 
  -8   2  15      113.71      106.20      4.80 o 
  -7   2  15     1188.82     1133.30     14.51 o 
  -6   2  15       35.18       30.89      5.46 o 
  -5   2  15      322.58      310.31      7.67 o 
  -4   2  15        1.75        5.82      4.31 o 
  -3   2  15       22.44       13.88      4.50 o 
  -2   2  15       47.01       46.11      4.85 o 
  -1   2  15       22.07       13.86      4.76 o 
   0   2  15        5.31       -0.54      4.26 o 
   1   2  15      303.57      306.20      7.46 o 
   2   2  15        7.95        7.13      4.61 o 
   3   2  15      662.79      619.40     10.11 o 
   4   2  15        0.29       -5.29      5.29 o 
   5   2  15      987.29      966.52     17.24 o 
   6   2  15        0.59       -4.40      8.06 o 
   7   2  15      302.55      282.39     14.06 o 
   8   2  15       10.53        7.07      8.91 o 
   9   2  15       41.04       34.28      9.93 o 
  10   2  15       50.36       33.17     10.40 o 
  11   2  15      135.19      137.00     16.28 o 
 -15   3  15        0.44       24.43     18.19 o 
 -14   3  15       51.89       55.29     17.44 o 
 -13   3  15       21.08       21.23     17.21 o 
 -12   3  15       53.80       53.84     10.46 o 
 -11   3  15       16.20       -0.09      9.99 o 
 -10   3  15      283.47      287.37     15.33 o 
  -9   3  15        6.87       -4.26      7.68 o 
  -8   3  15      679.48      715.71     14.21 o 
  -7   3  15        2.41       -1.37      5.23 o 
  -6   3  15      753.67      777.32     12.92 o 
  -5   3  15       39.95       42.25      5.28 o 
  -4   3  15     2098.89     2159.30     23.37 o 
  -3   3  15       45.63       31.15      6.04 o 
  -2   3  15     1272.03     1309.46     16.28 o 
  -1   3  15       98.17      106.88      7.31 o 
   0   3  15     1274.32     1278.71     21.53 o 
   1   3  15       48.75       48.39      5.30 o 
   2   3  15     1125.27     1140.94     15.52 o 
   3   3  15        2.57        1.76      5.54 o 
   4   3  15     1192.89     1241.04     18.53 o 
   5   3  15        4.53       22.21      6.94 o 
   6   3  15      643.24      666.24     14.00 o 
   7   3  15       10.13       11.27      9.60 o 
   8   3  15       81.57       74.41     11.16 o 
   9   3  15       43.64       27.35     11.26 o 
 -11   4  15       63.80       80.45     19.69 o 
 -10   4  15        0.27        1.11      8.14 o 
  -9   4  15      114.10      108.45      8.94 o 
  -8   4  15        5.08        0.70      6.81 o 
  -7   4  15      141.80      137.72      7.84 o 
  -6   4  15       66.22       59.59      6.99 o 
  -5   4  15       54.89       56.66      6.89 o 
  -4   4  15       58.17       63.79      6.82 o 
  -3   4  15        8.53       18.47      6.48 o 
  -2   4  15        0.14        3.03      4.84 o 
  -1   4  15        5.85       -2.52      5.22 o 
   0   4  15        7.37       10.74      5.52 o 
   1   4  15        3.47        1.49      5.69 o 
   2   4  15        1.70        0.13      5.84 o 
   3   4  15       66.36       64.85      7.00 o 
   4   4  15       16.30       14.17      6.68 o 
   5   4  15      228.77      229.38     10.13 o 
 -18   0  16       54.39       78.54     20.64 o 
 -16   0  16      143.64      145.40     19.81 o 
 -14   0  16       75.87       93.74     18.12 o 
 -12   0  16      309.71      332.02     14.71 o 
 -10   0  16      187.17      164.63     14.54 o 
  -8   0  16       23.07       18.02     11.03 o 
  -6   0  16      166.45      178.43     15.23 o 
  -4   0  16      941.62     1000.15     17.24 o 
  -2   0  16     4428.72     4457.25     75.12 o 
   0   0  16     1025.08     1013.85     26.28 o 
   2   0  16      126.38      127.41      8.12 o 
   4   0  16      972.73      966.50     19.47 o 
   6   0  16     1175.07     1152.47     27.78 o 
   8   0  16     1597.39     1572.11     47.48 o 
  10   0  16       84.12       76.05     18.23 o 
  12   0  16      562.84      729.44     37.14 o 
 -18   1  16        0.19      -15.05     15.07 o 
 -17   1  16      126.15      148.06     15.60 o 
 -16   1  16        6.26        9.84     11.98 o 
 -15   1  16       30.75       19.48     10.72 o 
 -14   1  16      140.50      157.45     10.98 o 
 -13   1  16      268.69      257.60     11.59 o 
 -12   1  16       16.26        0.99      8.34 o 
 -11   1  16      596.72      610.24     13.46 o 
 -10   1  16        3.19       -1.80      6.05 o 
  -9   1  16      593.11      615.74     12.78 o 
  -8   1  16       50.74       40.04      7.08 o 
  -7   1  16     2072.98     2083.06     30.76 o 
  -6   1  16        0.08       -6.87      6.87 o 
  -5   1  16     1813.93     1811.84     21.57 o 
  -4   1  16       37.09       30.17      6.28 o 
  -3   1  16     3908.58     3937.49     36.04 o 
  -2   1  16       28.02       17.24      4.29 o 
  -1   1  16     2960.69     3019.71     28.64 o 
   0   1  16      428.11      394.94      9.90 o 
   1   1  16     1378.14     1436.16     17.48 o 
   2   1  16       41.25       44.45      5.07 o 
   3   1  16     1052.02     1057.35     17.41 o 
   4   1  16      127.50      116.06      7.58 o 
   5   1  16      208.92      222.76     10.49 o 
   6   1  16       62.57       56.46      8.99 o 
   7   1  16       47.62       47.49      9.17 o 
   8   1  16        1.72        4.75      9.23 o 
   9   1  16        4.73        5.75     10.04 o 
  10   1  16       47.36       51.83     11.25 o 
  11   1  16       39.01       57.58     14.51 o 
  12   1  16       52.06       70.16     14.13 o 
 -16   2  16      406.42      429.35     22.63 o 
 -15   2  16        8.89       -3.40     13.39 o 
 -14   2  16      116.75      123.93     19.26 o 
 -13   2  16       11.84       18.03     21.67 o 
 -12   2  16       24.54       20.14      8.47 o 
 -11   2  16       14.65       18.01      8.56 o 
 -10   2  16       99.64      104.33      8.78 o 
  -9   2  16       24.65       23.49      6.40 o 
  -8   2  16       16.16       10.30      6.04 o 
  -7   2  16       58.11       67.96      5.29 o 
  -6   2  16       37.61       36.47      4.87 o 
  -5   2  16       20.64       25.35      4.89 o 
  -4   2  16      469.97      466.13      9.34 o 
  -3   2  16       11.23        4.41      4.68 o 
  -2   2  16      547.22      581.55     10.09 o 
  -1   2  16       18.04       14.42      4.93 o 
   0   2  16      523.14      534.86      9.47 o 
   1   2  16       17.87       12.45      4.78 o 
   2   2  16      969.59      935.47     13.59 o 
   3   2  16        2.18       -5.30      5.30 o 
   4   2  16      553.47      537.91     12.20 o 
   5   2  16       10.69        8.97      6.56 o 
   6   2  16      542.89      547.61     15.23 o 
   7   2  16        1.03        5.09      9.12 o 
   8   2  16      563.15      597.21     17.61 o 
   9   2  16        1.11        4.70     10.20 o 
  10   2  16      144.47      164.17     15.75 o 
  11   2  16        5.14      -13.76     14.26 o 
 -14   3  16        0.02       13.58     17.48 o 
 -13   3  16       43.38       49.59     11.73 o 
 -12   3  16        2.26       -9.25     10.49 o 
 -11   3  16      162.20      175.37     16.10 o 
 -10   3  16        2.04       -4.90     10.01 o 
  -9   3  16      180.76      200.43     12.05 o 
  -8   3  16        5.32       -6.68      6.68 o 
  -7   3  16      802.77      823.66     20.06 o 
  -6   3  16       23.85       22.24      5.90 o 
  -5   3  16      900.08      907.92     14.19 o 
  -4   3  16        9.23        2.16      5.34 o 
  -3   3  16     1053.83     1012.25     16.88 o 
  -2   3  16       38.82       36.95      5.62 o 
  -1   3  16     1211.36     1193.84     17.50 o 
   0   3  16        9.18       -5.98      5.98 o 
   1   3  16      297.27      301.38      8.81 o 
   2   3  16       22.79       13.36      6.37 o 
   3   3  16      206.53      213.72      8.57 o 
   4   3  16        0.91       12.80      7.11 o 
   5   3  16        1.93        9.33      7.19 o 
   6   3  16        7.80       19.62      9.40 o 
   7   3  16        0.76       -5.17     10.11 o 
   8   3  16        1.40       -8.74     10.70 o 
 -10   4  16      108.32      133.23     19.93 o 
  -9   4  16        0.11        2.67      8.03 o 
  -8   4  16       37.37       43.64     11.74 o 
  -7   4  16        4.55        5.42      7.01 o 
  -6   4  16        0.24       -0.14      6.85 o 
  -5   4  16        7.12        9.88      6.97 o 
  -4   4  16       82.14      106.27      7.89 o 
  -3   4  16       38.69       43.75      6.00 o 
  -2   4  16      103.65      124.84      6.79 o 
  -1   4  16        1.59       -5.08      5.74 o 
   0   4  16       91.03       92.43      6.65 o 
   1   4  16       43.60       44.94      6.42 o 
   2   4  16      113.17      131.29      9.56 o 
   3   4  16       59.11       64.96      8.17 o 
   4   4  16       30.78       36.30      8.14 o 
 -17   0  17       31.72       43.37     19.54 o 
 -15   0  17       83.92       73.41     19.58 o 
 -13   0  17        0.81        4.22     16.22 o 
 -11   0  17      348.27      357.15     16.77 o 
  -9   0  17      150.67      143.44     11.05 o 
  -7   0  17      193.37      183.09     16.38 o 
  -5   0  17       29.92       33.96      9.06 o 
  -3   0  17     1088.25     1050.85     24.13 o 
  -1   0  17     1482.08     1442.52     24.12 o 
   1   0  17     2267.98     2297.99     35.30 o 
   3   0  17     1434.62     1484.81     25.54 o 
   5   0  17     1209.99     1347.18     24.83 o 
   7   0  17      458.84      532.89     29.56 o 
   9   0  17      287.70      283.53     23.60 o 
  11   0  17      301.66      282.23     23.72 o 
 -17   1  17       26.00       17.88     14.03 o 
 -16   1  17      114.30      133.36     15.66 o 
 -15   1  17        0.50        3.79     10.60 o 
 -14   1  17      432.12      480.70     19.75 o 
 -13   1  17      103.07       96.90     23.56 o 
 -12   1  17      479.86      508.11     16.84 o 
 -11   1  17        0.04        1.82      7.17 o 
 -10   1  17     1557.39     1543.55     22.22 o 
  -9   1  17       41.19       26.15      6.62 o 
  -8   1  17      877.33      845.18     17.09 o 
  -7   1  17      147.69      133.50      7.46 o 
  -6   1  17     1490.59     1545.90     25.88 o 
  -5   1  17       14.63        4.99      6.33 o 
  -4   1  17     1840.75     1880.11     22.72 o 
  -3   1  17       14.47       15.12      5.83 o 
  -2   1  17      424.01      417.11      8.95 o 
  -1   1  17        2.57        7.06      4.85 o 
   0   1  17      423.08      447.08     10.18 o 
   1   1  17       61.35       46.09      6.84 o 
   2   1  17        4.35       -2.79      6.65 o 
   3   1  17        0.60       -2.69      6.91 o 
   4   1  17       55.10       56.17      7.52 o 
   5   1  17        0.10       -3.52      7.29 o 
   6   1  17       13.27        7.61      7.75 o 
   7   1  17      109.62      114.36     10.62 o 
   8   1  17      144.77      148.12     24.56 o 
   9   1  17        0.43       -1.79     10.14 o 
  10   1  17       68.09       55.96     14.48 o 
  11   1  17        8.26        6.29     14.68 o 
 -16   2  17       23.96       19.85     20.48 o 
 -15   2  17       18.39       20.13     19.42 o 
 -14   2  17       26.89       21.67     18.16 o 
 -13   2  17       13.31       10.57     11.90 o 
 -12   2  17        0.01       -3.98      8.91 o 
 -11   2  17        2.62       -5.24      8.12 o 
 -10   2  17        9.42       14.00      7.28 o 
  -9   2  17      141.07      134.56      7.20 o 
  -8   2  17       12.28        6.57      6.50 o 
  -7   2  17      589.09      612.81     17.06 o 
  -6   2  17       68.09       73.08      6.00 o 
  -5   2  17      594.96      631.55     11.49 o 
  -4   2  17        2.31       -4.76      5.10 o 
  -3   2  17      761.84      771.98     12.03 o 
  -2   2  17        3.68       -0.57      5.27 o 
  -1   2  17     1846.50     1846.85     21.06 o 
   0   2  17       25.17       22.20      5.63 o 
   1   2  17     1715.80     1746.51     30.17 o 
   2   2  17       25.31       31.78      6.48 o 
   3   2  17      826.17      842.09     14.76 o 
   4   2  17        4.83       -0.75      6.88 o 
   5   2  17      504.84      525.65     12.82 o 
   6   2  17       51.56       46.22      7.36 o 
   7   2  17      353.78      371.90     14.42 o 
   8   2  17       16.47       11.78      9.49 o 
   9   2  17      479.44      553.37     23.29 o 
  10   2  17       24.30       43.04     14.92 o 
 -13   3  17        8.03       -0.42     11.56 o 
 -12   3  17      209.29      207.30     13.72 o 
 -11   3  17       86.60       60.88     18.81 o 
 -10   3  17      199.28      177.72     12.56 o 
  -9   3  17       57.97       45.88     10.41 o 
  -8   3  17      568.80      576.43     20.78 o 
  -7   3  17        0.51       -7.14      7.14 o 
  -6   3  17      577.03      619.91     12.21 o 
  -5   3  17        1.53       -0.25      5.98 o 
  -4   3  17      272.64      258.80      7.81 o 
  -3   3  17        8.06       10.38      5.54 o 
  -2   3  17       22.15       13.75      6.52 o 
  -1   3  17        5.76        1.30      6.35 o 
   0   3  17       49.66       52.02      6.81 o 
   1   3  17        0.35       -0.48      6.42 o 
   2   3  17        1.82        2.76      6.84 o 
   3   3  17        0.09       -1.78      7.77 o 
   4   3  17      109.00      106.97      9.36 o 
   5   3  17       21.25       15.67      9.75 o 
   6   3  17        9.20       -2.02     10.37 o 
   7   3  17        0.78       -7.45     12.55 o 
  -8   4  17       47.29       83.30     11.01 o 
  -7   4  17      122.71      137.43      9.56 o 
  -6   4  17       51.36       55.78      7.86 o 
  -5   4  17      169.35      187.32      9.06 o 
  -4   4  17      115.75      122.84      8.42 o 
  -3   4  17      175.27      196.35      7.68 o 
  -2   4  17       61.45       64.61      6.57 o 
  -1   4  17      539.82      585.88     13.16 o 
   0   4  17        3.16        3.51      6.42 o 
   1   4  17      752.64      794.54     27.89 o 
   2   4  17       60.52       61.97      7.31 o 
 -16   0  18       20.40       30.27     19.06 o 
 -14   0  18      158.50      138.10     20.40 o 
 -12   0  18       30.85       14.46     16.81 o 
 -10   0  18      205.55      196.94     13.28 o 
  -8   0  18      330.03      308.16     20.56 o 
  -6   0  18     2072.90     2064.31     40.25 o 
  -4   0  18     1769.27     1866.38     37.24 o 
  -2   0  18      235.58      246.66     15.79 o 
   0   0  18     1776.46     1818.70     29.49 o 
   2   0  18     2079.14     2162.38     34.38 o 
   4   0  18     1667.40     1674.12     28.62 o 
   6   0  18      320.79      290.80     20.96 o 
   8   0  18      314.15      339.46     23.21 o 
  10   0  18       81.08       72.94     20.17 o 
 -16   1  18        4.61       17.15     15.10 o 
 -15   1  18       54.58       60.36     13.52 o 
 -14   1  18       13.82       -4.20     11.49 o 
 -13   1  18      228.24      256.06     11.87 o 
 -12   1  18       61.52       50.33      8.01 o 
 -11   1  18      417.47      424.59     12.43 o 
 -10   1  18        3.22       -4.28      6.67 o 
  -9   1  18      175.20      147.09     10.57 o 
  -8   1  18       27.33       29.17      6.93 o 
  -7   1  18      290.79      265.05      9.59 o 
  -6   1  18       39.83       37.10      8.10 o 
  -5   1  18        3.48        5.98      7.59 o 
  -4   1  18      138.89      131.73      9.28 o 
  -3   1  18      123.75      109.89      6.21 o 
  -2   1  18        1.16        1.30      5.48 o 
  -1   1  18       44.23       39.65      5.82 o 
   0   1  18       82.25       77.70      6.11 o 
   1   1  18      238.39      204.70      8.51 o 
   2   1  18        8.30        8.57      7.04 o 
   3   1  18      455.43      425.35     12.61 o 
   4   1  18       24.26       25.78      7.63 o 
   5   1  18      929.00      883.91     17.61 o 
   6   1  18       26.51       26.24      8.48 o 
   7   1  18       77.75       63.21      8.85 o 
   8   1  18        0.06        6.48      9.45 o 
   9   1  18      196.92      213.96     20.76 o 
  10   1  18      105.71      110.95     35.62 o 
 -15   2  18        0.49       42.03     20.01 o 
 -14   2  18       59.83       73.29     20.21 o 
 -13   2  18       16.22       33.15     18.51 o 
 -12   2  18       50.39       51.59      9.94 o 
 -11   2  18       53.67       34.44      8.95 o 
 -10   2  18      495.75      512.14     12.16 o 
  -9   2  18        1.43       -2.33      6.17 o 
  -8   2  18      592.99      591.56     15.53 o 
  -7   2  18        0.45       -3.40      6.91 o 
  -6   2  18      931.65      929.53     24.44 o 
  -5   2  18       63.65       67.28      8.51 o 
  -4   2  18     1241.26     1255.78     17.66 o 
  -3   2  18        9.13       -4.38      6.31 o 
  -2   2  18     1401.19     1415.42     19.18 o 
  -1   2  18      109.03      104.27      7.03 o 
   0   2  18     1163.99     1189.72     17.43 o 
   1   2  18       11.81       25.91      6.55 o 
   2   2  18      800.43      847.79     15.19 o 
   3   2  18      152.71      163.54      8.58 o 
   4   2  18      524.89      552.63     13.70 o 
   5   2  18       27.71       22.19      7.73 o 
   6   2  18      242.40      247.13     14.58 o 
   7   2  18       81.20       74.19      8.91 o 
   8   2  18       21.26        9.70     11.09 o 
 -12   3  18       11.62        8.67     11.69 o 
 -11   3  18      283.35      277.99     18.51 o 
 -10   3  18        4.21       -8.16     11.25 o 
  -9   3  18      539.05      524.99     18.97 o 
  -8   3  18       18.82       46.97      8.74 o 
  -7   3  18       88.30       77.41      8.43 o 
  -6   3  18       47.54       53.26      8.48 o 
  -5   3  18       48.65       51.52      7.18 o 
  -4   3  18       29.66       30.50      6.56 o 
  -3   3  18       50.27       50.84      6.76 o 
  -2   3  18        0.84       -1.70      7.20 o 
  -1   3  18        0.28       -6.92      7.34 o 
   0   3  18        2.92        0.49      8.89 o 
   1   3  18      123.95      128.63     14.32 o 
   2   3  18        0.00       -4.23      8.05 o 
   3   3  18      210.03      193.86     11.28 o 
   4   3  18       10.32       12.83      9.79 o 
   5   3  18      142.06      116.57     11.25 o 
   6   3  18       25.69       19.55     10.68 o 
  -6   4  18      418.51      451.83     18.76 o 
  -5   4  18        9.29       13.12     14.27 o 
  -4   4  18      351.95      360.39     11.30 o 
  -3   4  18       21.35       25.75      7.61 o 
  -2   4  18      416.23      447.72     16.98 o 
  -1   4  18       12.37       12.28      6.97 o 
 -15   0  19      137.76      137.62     19.73 o 
 -13   0  19      295.09      296.62     15.71 o 
 -11   0  19      201.15      189.60     12.64 o 
  -9   0  19      435.81      420.94     24.17 o 
  -7   0  19     1907.08     1955.56     39.78 o 
  -5   0  19     1826.10     1823.28     36.84 o 
  -3   0  19     3419.45     3330.78     59.51 o 
  -1   0  19     2005.86     1978.52     39.48 o 
   1   0  19     1289.25     1292.80     30.78 o 
   3   0  19      401.41      436.23     19.65 o 
   5   0  19        5.21       18.35     15.59 o 
   7   0  19        2.76      -10.46     15.94 o 
   9   0  19      105.16      105.18     20.80 o 
 -16   1  19       64.46       53.66     38.76 o 
 -15   1  19        6.29        4.73     13.40 o 
 -14   1  19       66.67      104.24     16.52 o 
 -13   1  19        7.44        7.89      9.65 o 
 -12   1  19       10.84       19.92      9.62 o 
 -11   1  19        0.42       -7.58      7.58 o 
 -10   1  19        1.75       15.24      7.34 o 
  -9   1  19       37.14       32.00      7.44 o 
  -8   1  19       35.13       34.16      7.51 o 
  -7   1  19      134.07      115.82      9.38 o 
  -6   1  19       87.95       86.78      9.96 o 
  -5   1  19       64.87       68.57     10.28 o 
  -4   1  19      649.41      661.62     16.26 o 
  -3   1  19      101.08      105.74      9.48 o 
  -2   1  19     1038.35     1077.08     16.29 o 
  -1   1  19        8.41        8.82      5.85 o 
   0   1  19      103.47       93.35      6.94 o 
   1   1  19        0.03       -3.78      6.02 o 
   2   1  19      518.18      517.64     13.67 o 
   3   1  19       10.71        2.78      8.27 o 
   4   1  19      528.13      532.48     14.57 o 
   5   1  19       19.89       16.00      8.08 o 
   6   1  19      768.72      768.10     17.02 o 
   7   1  19       19.94       37.13     11.49 o 
   8   1  19      293.61      305.89     17.24 o 
   9   1  19        3.26       -3.15     27.61 o 
 -14   2  19        0.18      -19.30     19.30 o 
 -13   2  19      197.37      209.81     22.10 o 
 -12   2  19       57.70       69.72     13.68 o 
 -11   2  19      295.44      298.31     11.18 o 
 -10   2  19       61.03       42.41      7.28 o 
  -9   2  19      642.59      658.45     14.52 o 
  -8   2  19        4.77       -7.49      7.49 o 
  -7   2  19      874.22      888.58     17.03 o 
  -6   2  19       42.46       25.47      7.62 o 
  -5   2  19      763.37      760.90     21.37 o 
  -4   2  19      131.46      119.78      9.62 o 
  -3   2  19     1194.19     1169.08     17.40 o 
  -2   2  19        1.82        0.35      6.50 o 
  -1   2  19      563.04      580.54     12.41 o 
   0   2  19        0.24        3.78      6.81 o 
   1   2  19      536.21      559.30     13.98 o 
   2   2  19      203.34      217.21      8.98 o 
   3   2  19      311.74      325.99     13.34 o 
   4   2  19        0.27       -7.18      7.18 o 
   5   2  19       97.05      107.52      8.91 o 
   6   2  19        1.11        4.01      8.22 o 
   7   2  19        0.85       -3.78     10.77 o 
 -11   3  19        6.28        5.69     20.88 o 
 -10   3  19      101.47      113.91     27.47 o 
  -9   3  19        1.17        5.74     11.25 o 
  -8   3  19       24.40       17.99      9.00 o 
  -7   3  19        0.12        7.82     11.22 o 
  -6   3  19       80.16       94.71     12.36 o 
  -5   3  19        4.66        0.23      9.35 o 
  -4   3  19      240.41      253.32      9.82 o 
  -3   3  19        8.86        3.58      6.94 o 
  -2   3  19      121.64      130.35      9.27 o 
  -1   3  19       17.90        6.23      8.73 o 
   0   3  19      364.05      363.02     14.54 o 
   1   3  19        2.20        1.72      9.04 o 
   2   3  19      186.14      187.90     11.51 o 
   3   3  19        1.11        3.93      9.46 o 
   4   3  19       70.70       78.53     21.86 o 
 -14   0  20      155.87      137.19     19.62 o 
 -12   0  20      370.33      355.52     17.54 o 
 -10   0  20     1228.07     1220.52     28.37 o 
  -8   0  20      993.94      992.22     25.78 o 
  -6   0  20      999.80     1050.50     27.02 o 
  -4   0  20      541.81      509.90     21.65 o 
  -2   0  20      363.33      373.77     24.73 o 
   0   0  20      100.25      128.51     12.86 o 
   2   0  20       64.57       37.34     17.17 o 
   4   0  20       12.36       23.01     18.23 o 
   6   0  20       31.36       35.84     19.85 o 
   8   0  20      142.79      125.31     21.39 o 
 -15   1  20       59.84       67.35     18.63 o 
 -14   1  20        0.49       -0.78     13.24 o 
 -13   1  20       38.39       32.17     10.77 o 
 -12   1  20       44.05       40.02      8.71 o 
 -11   1  20        5.06        4.71      7.83 o 
 -10   1  20       39.19       36.48      7.64 o 
  -9   1  20       83.37       94.41     13.57 o 
  -8   1  20        9.08        8.92      7.81 o 
  -7   1  20      111.09      112.85     10.23 o 
  -6   1  20        0.52       -4.73      8.33 o 
  -5   1  20      165.64      176.84     11.02 o 
  -4   1  20       23.33       11.31      8.30 o 
  -3   1  20      654.29      662.64     17.24 o 
  -2   1  20        0.07       -3.65      7.37 o 
  -1   1  20     1274.49     1251.67     18.25 o 
   0   1  20       39.42       29.87      6.68 o 
   1   1  20     1788.02     1803.89     23.58 o 
   2   1  20       28.88       11.43      8.64 o 
   3   1  20      863.53      872.67     18.09 o 
   4   1  20        8.29        0.67      8.85 o 
   5   1  20      803.98      851.54     17.92 o 
   6   1  20       37.54       27.90     11.75 o 
   7   1  20      453.59      523.57     23.47 o 
 -13   2  20        0.23       26.62     13.53 o 
 -12   2  20      250.69      261.23     20.30 o 
 -11   2  20       31.85       32.21      9.04 o 
 -10   2  20      417.47      412.78     11.88 o 
  -9   2  20        2.26       -7.20      7.20 o 
  -8   2  20      436.28      423.61     13.22 o 
  -7   2  20       36.90       33.12      7.76 o 
  -6   2  20     1125.63     1126.36     19.26 o 
  -5   2  20        7.72       -1.04     14.75 o 
  -4   2  20      336.25      312.23     22.63 o 
  -3   2  20       68.66       65.04      8.02 o 
  -2   2  20       54.16       68.38      8.43 o 
  -1   2  20       28.92       23.91      7.26 o 
   0   2  20        9.18        5.08      7.20 o 
   1   2  20        7.81        1.16      6.96 o 
   2   2  20        8.87       11.25      7.55 o 
   3   2  20       62.03       63.37      8.38 o 
   4   2  20        0.84       10.67     10.63 o 
   5   2  20        1.90       -8.47      9.37 o 
   6   2  20       15.05       -2.47     13.06 o 
 -10   3  20       30.18       16.77     18.67 o 
  -9   3  20      189.35      211.51     34.73 o 
  -8   3  20       10.18       14.45      9.03 o 
  -7   3  20       85.41       74.54      9.52 o 
  -6   3  20        8.45        5.89      8.62 o 
  -5   3  20      108.45      126.91     10.17 o 
  -4   3  20       32.31       33.02      9.18 o 
  -3   3  20      323.57      325.50     13.40 o 
  -2   3  20       11.45       25.63      9.73 o 
  -1   3  20      684.79      708.80     18.68 o 
   0   3  20        9.87       -0.84      9.81 o 
   1   3  20      152.48      148.75     11.26 o 
   2   3  20        7.99        1.93     10.04 o 
 -13   0  21      185.86      179.06     20.54 o 
 -11   0  21      238.36      227.88     14.19 o 
  -9   0  21      323.68      300.94     14.13 o 
  -7   0  21      156.67      141.19     13.54 o 
  -5   0  21       73.75       59.92     12.84 o 
  -3   0  21      147.71      129.46     13.03 o 
  -1   0  21       48.03       32.17     15.43 o 
   1   0  21      101.44       85.05     16.77 o 
   3   0  21      312.00      265.06     21.04 o 
   5   0  21       89.70       74.79     20.80 o 
   7   0  21        6.82       -6.08     21.39 o 
 -14   1  21       33.85       27.54     20.98 o 
 -13   1  21        1.13       -9.02     12.58 o 
 -12   1  21        5.22       -4.50     12.55 o 
 -11   1  21        1.74        5.40      8.46 o 
 -10   1  21      220.05      209.22      9.21 o 
  -9   1  21        6.71        0.13      7.48 o 
  -8   1  21      470.92      440.74     13.62 o 
  -7   1  21       72.51       63.58      9.95 o 
  -6   1  21     1547.44     1514.99     27.30 o 
  -5   1  21      135.42      131.00     11.80 o 
  -4   1  21      742.10      749.63     28.46 o 
  -3   1  21      102.31       97.81     10.25 o 
  -2   1  21     1021.41     1062.77     22.69 o 
  -1   1  21       65.51       66.49      9.83 o 
   0   1  21     1376.17     1418.00     22.93 o 
   1   1  21        4.76       11.21      7.04 o 
   2   1  21      778.60      820.99     15.52 o 
   3   1  21        0.47      -10.34     10.34 o 
   4   1  21      269.41      251.60     13.22 o 
   5   1  21        2.44      -10.99     10.99 o 
   6   1  21       49.26       58.01     14.40 o 
 -12   2  21       29.37       31.00     11.05 o 
 -11   2  21      129.63      142.29     10.51 o 
 -10   2  21       41.75       39.68      8.82 o 
  -9   2  21       51.42       48.65      8.67 o 
  -8   2  21       99.80      103.15      8.97 o 
  -7   2  21        3.60        8.99      8.03 o 
  -6   2  21       15.97       15.80      8.14 o 
  -5   2  21        2.78        4.88      9.51 o 
  -4   2  21        8.74       -7.24      9.58 o 
  -3   2  21       92.11       92.71      9.05 o 
  -2   2  21      105.12       99.10      9.04 o 
  -1   2  21        3.51       14.25      8.49 o 
   0   2  21        0.06       -3.04      7.27 o 
   1   2  21       19.61        8.02      7.81 o 
   2   2  21        1.26        2.28      7.97 o 
   3   2  21      208.39      197.96     12.48 o 
   4   2  21       34.94       32.18      9.77 o 
  -7   3  21       41.04       34.29      9.69 o 
  -6   3  21      188.82      203.26     20.61 o 
  -5   3  21        0.98       -8.49     11.07 o 
  -4   3  21      545.31      545.25     30.31 o 
  -3   3  21        3.64        2.27      9.57 o 
  -2   3  21      524.02      537.74     21.73 o 
  -1   3  21       13.07        3.11     12.27 o 
 -12   0  22       41.56       26.99     13.71 o 
 -10   0  22       35.64       35.63     16.99 o 
  -8   0  22        1.65       -1.85     15.71 o 
  -6   0  22       62.46       59.12     17.21 o 
  -4   0  22      447.76      451.98     26.60 o 
  -2   0  22      407.76      405.88     28.18 o 
   0   0  22      274.98      207.05     20.13 o 
   2   0  22      620.30      639.14     31.38 o 
   4   0  22      628.25      668.85     33.39 o 
 -12   1  22        7.94        2.63      8.75 o 
 -11   1  22      241.86      249.81     10.36 o 
 -10   1  22        0.25       -7.45      7.45 o 
  -9   1  22      655.02      658.78     20.07 o 
  -8   1  22        0.10       -8.27      8.27 o 
  -7   1  22      601.15      603.26     18.76 o 
  -6   1  22        2.93       -0.82      9.33 o 
  -5   1  22      585.73      603.79     22.03 o 
  -4   1  22       12.93        6.96      9.84 o 
  -3   1  22     1151.70     1136.89     27.61 o 
  -2   1  22        0.05       -8.02     10.45 o 
  -1   1  22      406.99      388.15     13.60 o 
   0   1  22        0.15       -3.04      8.62 o 
   1   1  22      291.41      269.01     13.31 o 
   2   1  22        4.95       -3.61     13.25 o 
   3   1  22       48.28       37.01      9.31 o 
   4   1  22        0.72       -6.81     14.13 o 
 -10   2  22       49.06       42.03      9.46 o 
  -9   2  22       24.81       37.05      9.25 o 
  -8   2  22        1.17       -3.49      8.66 o 
  -7   2  22        4.52        2.07      8.96 o 
  -6   2  22       58.95       61.04      9.06 o 
  -5   2  22       71.59       51.87     10.91 o 
  -4   2  22      284.44      307.25     13.36 o 
  -3   2  22       24.42       35.87     10.17 o 
  -2   2  22      121.67      110.03      9.75 o 
  -1   2  22       65.85       68.40      9.53 o 
   0   2  22      135.32      140.96     11.45 o 
   1   2  22        3.44        9.51     10.93 o 
   2   2  22      209.62      195.20     12.29 o 
 -11   0  23        4.23        6.81     13.10 o 
  -9   0  23      251.95      251.28     15.92 o 
  -7   0  23      244.98      259.38     23.80 o 
  -5   0  23      501.32      481.82     28.30 o 
  -3   0  23      814.64      853.01     36.47 o 
  -1   0  23     1309.49     1380.29     44.95 o 
   1   0  23      739.37      732.87     33.19 o 
   3   0  23      405.83      477.36     30.15 o 
 -11   1  23        8.21       10.74      8.59 o 
 -10   1  23      553.05      536.68     15.58 o 
  -9   1  23       17.83       14.34      8.65 o 
  -8   1  23      520.28      547.92     15.56 o 
  -7   1  23        0.89       -3.63      9.06 o 
  -6   1  23      618.80      681.37     30.06 o 
  -5   1  23        6.51        9.13     11.24 o 
  -4   1  23      267.10      271.79     13.55 o 
  -3   1  23        9.02       10.93     11.40 o 
  -2   1  23       97.40      111.17     12.21 o 
  -1   1  23        0.08      -10.64     10.64 o 
   0   1  23        1.57       -0.07     15.62 o 
   1   1  23       34.29       42.30     11.55 o 
   2   1  23        0.10        0.04     11.24 o 
  -7   2  23        6.12       -0.30      9.50 o 
  -6   2  23        0.03        1.98      9.17 o 
  -5   2  23       59.07       55.79     11.69 o 
  -4   2  23       12.53        5.11     10.97 o 
  -3   2  23      300.36      290.01     14.11 o 
  -2   2  23       29.86       21.16     10.78 o 
  -1   2  23      566.17      571.12     26.93 o 
  -8   0  24      252.43      238.62     21.71 o 
  -6   0  24      635.30      673.20     34.93 o 
  -4   0  24      431.93      446.69     31.10 o 
  -2   0  24      782.75      795.74     34.89 o 
   0   0  24      462.53      534.67     33.23 o 
  -8   1  24        6.34       12.99     10.12 o 
  -7   1  24       27.32       16.85      9.55 o 
  -6   1  24        1.02       11.40     10.93 o 
  -5   1  24      110.77       99.18     12.40 o 
  -4   1  24        0.60       -5.85     10.67 o 
  -3   1  24       11.48       26.11     11.93 o 
  -2   1  24        0.49       -4.97     10.78 o 
  -1   1  24       11.45        5.28     13.13 o 
                                                 
